# Supplementary material for: A systematic review of skin ageing genes: gene pleiotropy and genes on the chromosomal band 16q24.3 may drive skin ageing
Source: Sci Rep. 2022 Jul 30;12:13099. doi: 10.1038/s41598-022-17443-1 (PMC9338925; doi:10.1038/s41598-022-17443-1)
Supplement: Supplementary file 1 — Supplementary Information 1. [file 41598_2022_17443_MOESM1_ESM.zip]

Archive with 2,056 entries (2,051 files):
- Supplementary Datasets/
- Supplementary Datasets/Dataset S1 - SNP-Phenotype Associations with Discovery and Validation Cohorts/
- Supplementary Datasets/Dataset S1 - SNP-Phenotype Associations with Discovery and Validation Cohorts/1 study 2 cohorts Phenotype (A3, A4, A6, A10, A11, A12, A23, A25, A26) (Outcome_Wrinkling) (Site_Whole Face).jpg
- Supplementary Datasets/Dataset S1 - SNP-Phenotype Associations with Discovery and Validation Cohorts/1 study 2 cohorts Phenotype (B10, B16).1 (Outcome_Various kinds of pigment spots) (Site_Whole Face).jpg
- Supplementary Datasets/Dataset S1 - SNP-Phenotype Associations with Discovery and Validation Cohorts/1 study 2 cohorts Phenotype (B10, B16).2 (Outcome_Various kinds of pigment spots) (Site_Whole Face).jpg
- Supplementary Datasets/Dataset S1 - SNP-Phenotype Associations with Discovery and Validation Cohorts/1 study 2 cohorts Phenotype (B10, B16).3 (Outcome_Various kinds of pigment spots) (Site_Whole Face).jpg
- Supplementary Datasets/Dataset S1 - SNP-Phenotype Associations with Discovery and Validation Cohorts/1 study 2 cohorts Phenotype A22.1 (Outcome_Elastosis) (Site_Hand Dorsum).jpg
- Supplementary Datasets/Dataset S1 - SNP-Phenotype Associations with Discovery and Validation Cohorts/1 study 2 cohorts Phenotype A22.2 (Outcome_Elastosis) (Site_Hand Dorsum).jpg
- Supplementary Datasets/Dataset S1 - SNP-Phenotype Associations with Discovery and Validation Cohorts/1 study 2 cohorts Phenotype A22.3 (Outcome_Elastosis) (Site_Hand Dorsum).jpg
- Supplementary Datasets/Dataset S1 - SNP-Phenotype Associations with Discovery and Validation Cohorts/1 study 2 cohorts Phenotype A22.4 (Outcome_Elastosis) (Site_Hand Dorsum).jpg
- Supplementary Datasets/Dataset S1 - SNP-Phenotype Associations with Discovery and Validation Cohorts/1 study 2 cohorts Phenotype A22.5 (Outcome_Elastosis) (Site_Hand Dorsum).jpg
- Supplementary Datasets/Dataset S1 - SNP-Phenotype Associations with Discovery and Validation Cohorts/1 study 2 cohorts Phenotype A22.6 (Outcome_Elastosis) (Site_Hand Dorsum).jpg
- Supplementary Datasets/Dataset S1 - SNP-Phenotype Associations with Discovery and Validation Cohorts/1 study 2 cohorts Phenotype A22.7 (Outcome_Elastosis) (Site_Hand Dorsum).jpg
- Supplementary Datasets/Dataset S1 - SNP-Phenotype Associations with Discovery and Validation Cohorts/1 study 2 cohorts Phenotype A22.8 (Outcome_Elastosis) (Site_Hand Dorsum).jpg
- Supplementary Datasets/Dataset S1 - SNP-Phenotype Associations with Discovery and Validation Cohorts/1 study 2 cohorts Phenotype A27 (Outcome_Higher TEWL) (Site_Whole Body).jpg
- Supplementary Datasets/Dataset S1 - SNP-Phenotype Associations with Discovery and Validation Cohorts/1 study 2 cohorts Phenotype B13 (Outcome_Skin Color) (Site_Upper Inner Arm).jpg
- Supplementary Datasets/Dataset S1 - SNP-Phenotype Associations with Discovery and Validation Cohorts/1 study 2 cohorts Phenotype B13.1 (Outcome_Skin Color) (Site_Upper Inner Arm).jpg
- Supplementary Datasets/Dataset S1 - SNP-Phenotype Associations with Discovery and Validation Cohorts/1 study 2 cohorts Phenotype B13.2 (Outcome_Skin Color) (Site_Upper Inner Arm).jpg
- Supplementary Datasets/Dataset S1 - SNP-Phenotype Associations with Discovery and Validation Cohorts/1 study 2 cohorts Phenotype B7.1 (Outcome_Perceived Skin Darkness) (Site_Whole Body).jpg
- Supplementary Datasets/Dataset S1 - SNP-Phenotype Associations with Discovery and Validation Cohorts/1 study 2 cohorts Phenotype B7.2 (Outcome_Perceived Skin Darkness) (Site_Whole Body).jpg
- Supplementary Datasets/Dataset S1 - SNP-Phenotype Associations with Discovery and Validation Cohorts/1 study 2 cohorts Phenotype B7.3 (Outcome_Perceived Skin Darkness) (Site_Whole Body).jpg
- Supplementary Datasets/Dataset S1 - SNP-Phenotype Associations with Discovery and Validation Cohorts/1 study 2 cohorts Phenotype B7.4 (Outcome_Perceived Skin Darkness) (Site_Whole Body).jpg
- Supplementary Datasets/Dataset S1 - SNP-Phenotype Associations with Discovery and Validation Cohorts/1 study 2 cohorts Phenotype B7.5 (Outcome_Perceived Skin Darkness) (Site_Whole Body).jpg
- Supplementary Datasets/Dataset S1 - SNP-Phenotype Associations with Discovery and Validation Cohorts/1 study 2 cohorts Phenotype B7.6 (Outcome_Perceived Skin Darkness) (Site_Whole Body).jpg
- Supplementary Datasets/Dataset S1 - SNP-Phenotype Associations with Discovery and Validation Cohorts/1 study 2 cohorts Phenotype C2 (Outcome_Skin Cancer - Basal Cell Carcinoma) (Site_Whole Body).jpg
- Supplementary Datasets/Dataset S1 - SNP-Phenotype Associations with Discovery and Validation Cohorts/1 study 2 cohorts Phenotype C3 (Outcome_Skin Cancer - Melanoma) (Site_Whole Body).jpg
- Supplementary Datasets/Dataset S1 - SNP-Phenotype Associations with Discovery and Validation Cohorts/1 study 2 cohorts Phenotype C5 (Outcome_Skin Cancer - Squamous Cell Carcinoma) (Site_Whole Body).jpg
- Supplementary Datasets/Dataset S1 - SNP-Phenotype Associations with Discovery and Validation Cohorts/1 study 2 cohorts Phenotype D4 (Outcome_Older Perceived Age) (Site_Whole Face).jpg
- Supplementary Datasets/Dataset S1 - SNP-Phenotype Associations with Discovery and Validation Cohorts/Dataset S1 Directory.xlsx
- Supplementary Datasets/Dataset S2 - SNP-Phenotype Associations with 1 Study 1 Cohort/
- Supplementary Datasets/Dataset S2 - SNP-Phenotype Associations with 1 Study 1 Cohort/1 study 1 cohort Phenotype (A4, A6, A11, A23).1 (Outcome_Wrinkling) (Site_Whole Face).jpg
- Supplementary Datasets/Dataset S2 - SNP-Phenotype Associations with 1 Study 1 Cohort/1 study 1 cohort Phenotype (A4, A6, A11, A23).2 (Outcome_Wrinkling) (Site_Whole Face).jpg
- Supplementary Datasets/Dataset S2 - SNP-Phenotype Associations with 1 Study 1 Cohort/1 study 1 cohort Phenotype (A6, A11, A12, A23, A26) (Outcome_Wrinkling) (Site_Whole Face).jpg
- Supplementary Datasets/Dataset S2 - SNP-Phenotype Associations with 1 Study 1 Cohort/1 study 1 cohort Phenotype (A6, A11, A23) (Outcome_Wrinkling) (Site_Whole Face).jpg
- Supplementary Datasets/Dataset S2 - SNP-Phenotype Associations with 1 Study 1 Cohort/1 study 1 cohort Phenotype (A6, A23) (Outcome_Wrinkling) (Site_Crow_s Feet).jpg
- Supplementary Datasets/Dataset S2 - SNP-Phenotype Associations with 1 Study 1 Cohort/1 study 1 cohort Phenotype (B10, B16).1 (Outcome_Various kinds of pigment spots) (Site_Whole Face).jpg
- Supplementary Datasets/Dataset S2 - SNP-Phenotype Associations with 1 Study 1 Cohort/1 study 1 cohort Phenotype (B10, B16).2 (Outcome_Various kinds of pigment spots) (Site_Whole Face).jpg
- Supplementary Datasets/Dataset S2 - SNP-Phenotype Associations with 1 Study 1 Cohort/1 study 1 cohort Phenotype (C2, C5) (Outcome_Skin Cancer - Squamous Cell Carcinoma and Basal Cell Carcinoma) (Site_Whole Body).jpg
- Supplementary Datasets/Dataset S2 - SNP-Phenotype Associations with 1 Study 1 Cohort/1 study 1 cohort Phenotype A11 (Outcome_Wrinkling) (Site_Forehead).jpg
- Supplementary Datasets/Dataset S2 - SNP-Phenotype Associations with 1 Study 1 Cohort/1 study 1 cohort Phenotype A12 (Outcome_Wrinkling) (Site_Frown Lines).jpg
- Supplementary Datasets/Dataset S2 - SNP-Phenotype Associations with 1 Study 1 Cohort/1 study 1 cohort Phenotype A25.1 (Outcome_Wrinkling) (Site_Whole Face).jpg
- Supplementary Datasets/Dataset S2 - SNP-Phenotype Associations with 1 Study 1 Cohort/1 study 1 cohort Phenotype A25.2 (Outcome_Wrinkling) (Site_Whole Face).jpg
- Supplementary Datasets/Dataset S2 - SNP-Phenotype Associations with 1 Study 1 Cohort/1 study 1 cohort Phenotype A7.1 (Outcome_Sagging) (Site_Eyelids).jpg
- Supplementary Datasets/Dataset S2 - SNP-Phenotype Associations with 1 Study 1 Cohort/1 study 1 cohort Phenotype A7.2 (Outcome_Sagging) (Site_Eyelids).jpg
- Supplementary Datasets/Dataset S2 - SNP-Phenotype Associations with 1 Study 1 Cohort/1 study 1 cohort Phenotype B1.1 (Outcome_Various kinds of pigment spots) (Site_Whole Face).jpg
- Supplementary Datasets/Dataset S2 - SNP-Phenotype Associations with 1 Study 1 Cohort/1 study 1 cohort Phenotype B1.2 (Outcome_Various kinds of pigment spots) (Site_Whole Face).jpg
- Supplementary Datasets/Dataset S2 - SNP-Phenotype Associations with 1 Study 1 Cohort/1 study 1 cohort Phenotype B1.3 (Outcome_Various kinds of pigment spots) (Site_Whole Face).jpg
- Supplementary Datasets/Dataset S2 - SNP-Phenotype Associations with 1 Study 1 Cohort/1 study 1 cohort Phenotype B1.4 (Outcome_Various kinds of pigment spots) (Site_Whole Face).jpg
- Supplementary Datasets/Dataset S2 - SNP-Phenotype Associations with 1 Study 1 Cohort/1 study 1 cohort Phenotype B1.5 (Outcome_Various kinds of pigment spots) (Site_Whole Face).jpg
- Supplementary Datasets/Dataset S2 - SNP-Phenotype Associations with 1 Study 1 Cohort/1 study 1 cohort Phenotype B1.6 (Outcome_Various kinds of pigment spots) (Site_Whole Face).jpg
- Supplementary Datasets/Dataset S2 - SNP-Phenotype Associations with 1 Study 1 Cohort/1 study 1 cohort Phenotype B1.7 (Outcome_Various kinds of pigment spots) (Site_Whole Face).jpg
- Supplementary Datasets/Dataset S2 - SNP-Phenotype Associations with 1 Study 1 Cohort/1 study 1 cohort Phenotype B1.8 (Outcome_Various kinds of pigment spots) (Site_Whole Face).jpg
- Supplementary Datasets/Dataset S2 - SNP-Phenotype Associations with 1 Study 1 Cohort/1 study 1 cohort Phenotype B13.1 (Outcome_Skin Color) (Site_Upper Inner Arm).jpg
- Supplementary Datasets/Dataset S2 - SNP-Phenotype Associations with 1 Study 1 Cohort/1 study 1 cohort Phenotype B13.2 (Outcome_Skin Color) (Site_Upper Inner Arm).jpg
- Supplementary Datasets/Dataset S2 - SNP-Phenotype Associations with 1 Study 1 Cohort/1 study 1 cohort Phenotype B13.3 (Outcome_Skin Color) (Site_Upper Inner Arm).jpg
- Supplementary Datasets/Dataset S2 - SNP-Phenotype Associations with 1 Study 1 Cohort/1 study 1 cohort Phenotype B13.4 (Outcome_Skin Color) (Site_Upper Inner Arm).jpg
- Supplementary Datasets/Dataset S2 - SNP-Phenotype Associations with 1 Study 1 Cohort/1 study 1 cohort Phenotype B15 (Outcome_Skin Type - Inability To Tan) (Site_Whole Body).jpg
- Supplementary Datasets/Dataset S2 - SNP-Phenotype Associations with 1 Study 1 Cohort/1 study 1 cohort Phenotype B16 (Outcome_Lentigines) (Site_Whole Face).jpg
- Supplementary Datasets/Dataset S2 - SNP-Phenotype Associations with 1 Study 1 Cohort/1 study 1 cohort Phenotype B2.1 (Outcome_Various kinds of pigment spots) (Site_Whole Face).jpg
- Supplementary Datasets/Dataset S2 - SNP-Phenotype Associations with 1 Study 1 Cohort/1 study 1 cohort Phenotype B2.10 (Outcome_Various kinds of pigment spots) (Site_Whole Face).jpg
- Supplementary Datasets/Dataset S2 - SNP-Phenotype Associations with 1 Study 1 Cohort/1 study 1 cohort Phenotype B2.11 (Outcome_Various kinds of pigment spots) (Site_Whole Face).jpg
- Supplementary Datasets/Dataset S2 - SNP-Phenotype Associations with 1 Study 1 Cohort/1 study 1 cohort Phenotype B2.12 (Outcome_Various kinds of pigment spots) (Site_Whole Face).jpg
- Supplementary Datasets/Dataset S2 - SNP-Phenotype Associations with 1 Study 1 Cohort/1 study 1 cohort Phenotype B2.13 (Outcome_Various kinds of pigment spots) (Site_Whole Face).jpg
- Supplementary Datasets/Dataset S2 - SNP-Phenotype Associations with 1 Study 1 Cohort/1 study 1 cohort Phenotype B2.14 (Outcome_Various kinds of pigment spots) (Site_Whole Face).jpg
- Supplementary Datasets/Dataset S2 - SNP-Phenotype Associations with 1 Study 1 Cohort/1 study 1 cohort Phenotype B2.15 (Outcome_Various kinds of pigment spots) (Site_Whole Face).jpg
- Supplementary Datasets/Dataset S2 - SNP-Phenotype Associations with 1 Study 1 Cohort/1 study 1 cohort Phenotype B2.16 (Outcome_Various kinds of pigment spots) (Site_Whole Face).jpg
- Supplementary Datasets/Dataset S2 - SNP-Phenotype Associations with 1 Study 1 Cohort/1 study 1 cohort Phenotype B2.17 (Outcome_Various kinds of pigment spots) (Site_Whole Face).jpg
- Supplementary Datasets/Dataset S2 - SNP-Phenotype Associations with 1 Study 1 Cohort/1 study 1 cohort Phenotype B2.18 (Outcome_Various kinds of pigment spots) (Site_Whole Face).jpg
- Supplementary Datasets/Dataset S2 - SNP-Phenotype Associations with 1 Study 1 Cohort/1 study 1 cohort Phenotype B2.19 (Outcome_Various kinds of pigment spots) (Site_Whole Face).jpg
- Supplementary Datasets/Dataset S2 - SNP-Phenotype Associations with 1 Study 1 Cohort/1 study 1 cohort Phenotype B2.2 (Outcome_Various kinds of pigment spots) (Site_Whole Face).jpg
- Supplementary Datasets/Dataset S2 - SNP-Phenotype Associations with 1 Study 1 Cohort/1 study 1 cohort Phenotype B2.3 (Outcome_Various kinds of pigment spots) (Site_Whole Face).jpg
- Supplementary Datasets/Dataset S2 - SNP-Phenotype Associations with 1 Study 1 Cohort/1 study 1 cohort Phenotype B2.4 (Outcome_Various kinds of pigment spots) (Site_Whole Face).jpg
- Supplementary Datasets/Dataset S2 - SNP-Phenotype Associations with 1 Study 1 Cohort/1 study 1 cohort Phenotype B2.5 (Outcome_Various kinds of pigment spots) (Site_Whole Face).jpg
- Supplementary Datasets/Dataset S2 - SNP-Phenotype Associations with 1 Study 1 Cohort/1 study 1 cohort Phenotype B2.6 (Outcome_Various kinds of pigment spots) (Site_Whole Face).jpg
- Supplementary Datasets/Dataset S2 - SNP-Phenotype Associations with 1 Study 1 Cohort/1 study 1 cohort Phenotype B2.7 (Outcome_Various kinds of pigment spots) (Site_Whole Face).jpg
- Supplementary Datasets/Dataset S2 - SNP-Phenotype Associations with 1 Study 1 Cohort/1 study 1 cohort Phenotype B2.8 (Outcome_Various kinds of pigment spots) (Site_Whole Face).jpg
- Supplementary Datasets/Dataset S2 - SNP-Phenotype Associations with 1 Study 1 Cohort/1 study 1 cohort Phenotype B2.9 (Outcome_Various kinds of pigment spots) (Site_Whole Face).jpg
- Supplementary Datasets/Dataset S2 - SNP-Phenotype Associations with 1 Study 1 Cohort/1 study 1 cohort Phenotype B3.1 (Outcome_Ephelides) (Site_Face_ Arm_ Shoulder).jpg
- Supplementary Datasets/Dataset S2 - SNP-Phenotype Associations with 1 Study 1 Cohort/1 study 1 cohort Phenotype B3.2 (Outcome_Ephelides) (Site_Face_ Arm_ Shoulder).jpg
- Supplementary Datasets/Dataset S2 - SNP-Phenotype Associations with 1 Study 1 Cohort/1 study 1 cohort Phenotype B7.1 (Outcome_Perceived Skin Darkness) (Site_Whole Body).jpg
- Supplementary Datasets/Dataset S2 - SNP-Phenotype Associations with 1 Study 1 Cohort/1 study 1 cohort Phenotype B7.2 (Outcome_Perceived Skin Darkness) (Site_Whole Body).jpg
- Supplementary Datasets/Dataset S2 - SNP-Phenotype Associations with 1 Study 1 Cohort/1 study 1 cohort Phenotype B8 (Outcome_Erythema.Permanent) (Site_Whole Face).jpg
- Supplementary Datasets/Dataset S2 - SNP-Phenotype Associations with 1 Study 1 Cohort/1 study 1 cohort Phenotype C1 (Outcome_Keratosis.Actinic) (Site_Whole Body).jpg
- Supplementary Datasets/Dataset S2 - SNP-Phenotype Associations with 1 Study 1 Cohort/1 study 1 cohort Phenotype C2.1 (Outcome_Skin Cancer - Basal Cell Carcinoma) (Site_Whole Body).jpg
- Supplementary Datasets/Dataset S2 - SNP-Phenotype Associations with 1 Study 1 Cohort/1 study 1 cohort Phenotype C2.2 (Outcome_Skin Cancer - Basal Cell Carcinoma) (Site_Whole Body).jpg
- Supplementary Datasets/Dataset S2 - SNP-Phenotype Associations with 1 Study 1 Cohort/1 study 1 cohort Phenotype C5 (Outcome_Skin Cancer - Squamous Cell Carcinoma) (Site_Whole Body).jpg
- Supplementary Datasets/Dataset S2 - SNP-Phenotype Associations with 1 Study 1 Cohort/1 study 1 cohort Phenotype D4.1 (Outcome_Older Perceived Age) (Site_Whole Face).jpg
- Supplementary Datasets/Dataset S2 - SNP-Phenotype Associations with 1 Study 1 Cohort/1 study 1 cohort Phenotype D4.2 (Outcome_Older Perceived Age) (Site_Whole Face).jpg
- Supplementary Datasets/Dataset S2 - SNP-Phenotype Associations with 1 Study 1 Cohort/Dataset S2 Directory.xlsx
- Supplementary Datasets/Dataset S3 - Forest Plots/
- Supplementary Datasets/Dataset S3 - Forest Plots/Dataset S3 Directory.xlsx
- Supplementary Datasets/Dataset S3 - Forest Plots/fp100_rs78536691.png
- Supplementary Datasets/Dataset S3 - Forest Plots/fp101_rs79418450.png
- Supplementary Datasets/Dataset S3 - Forest Plots/fp102_rs9939542.png
- Supplementary Datasets/Dataset S3 - Forest Plots/fp103_rs113753049.png
- Supplementary Datasets/Dataset S3 - Forest Plots/fp104_rs11866420.png
- Supplementary Datasets/Dataset S3 - Forest Plots/fp105_rs13330431.png
- Supplementary Datasets/Dataset S3 - Forest Plots/fp106_rs139810560.png
- Supplementary Datasets/Dataset S3 - Forest Plots/fp107_rs16891982.png
- Supplementary Datasets/Dataset S3 - Forest Plots/fp108_rs185146.png
- Supplementary Datasets/Dataset S3 - Forest Plots/fp109_rs34177108.png
- Supplementary Datasets/Dataset S3 - Forest Plots/fp10_rs1048943.png
- Supplementary Datasets/Dataset S3 - Forest Plots/fp110_rs34357723.png
- Supplementary Datasets/Dataset S3 - Forest Plots/fp111_rs35096708.png
- Supplementary Datasets/Dataset S3 - Forest Plots/fp112_rs35176381.png
- Supplementary Datasets/Dataset S3 - Forest Plots/fp113_rs35395.png
- Supplementary Datasets/Dataset S3 - Forest Plots/fp114_rs4350572.png
- Supplementary Datasets/Dataset S3 - Forest Plots/fp115_rs4785760.png
- Supplementary Datasets/Dataset S3 - Forest Plots/fp116_rs57119673.png
- Supplementary Datasets/Dataset S3 - Forest Plots/fp117_rs6500463.png
- Supplementary Datasets/Dataset S3 - Forest Plots/fp118_rs7189230.png
- Supplementary Datasets/Dataset S3 - Forest Plots/fp119_rs7195043.png
- Supplementary Datasets/Dataset S3 - Forest Plots/fp11_rs1056836.png
- Supplementary Datasets/Dataset S3 - Forest Plots/fp120_rs72811597.png
- Supplementary Datasets/Dataset S3 - Forest Plots/fp121_rs7404886.png
- Supplementary Datasets/Dataset S3 - Forest Plots/fp122_rs77463543.png
- Supplementary Datasets/Dataset S3 - Forest Plots/fp123_16_89995915.png
- Supplementary Datasets/Dataset S3 - Forest Plots/fp124_rs112556696.png
- Supplementary Datasets/Dataset S3 - Forest Plots/fp125_rs11577655.png
- Supplementary Datasets/Dataset S3 - Forest Plots/fp126_rs12913832.png
- Supplementary Datasets/Dataset S3 - Forest Plots/fp127_rs398089086.png
- Supplementary Datasets/Dataset S3 - Forest Plots/fp128_rs62077967.png
- Supplementary Datasets/Dataset S3 - Forest Plots/fp129_rs62389423.png
- Supplementary Datasets/Dataset S3 - Forest Plots/fp12_rs12931267.png
- Supplementary Datasets/Dataset S3 - Forest Plots/fp130_rs62389424.png
- Supplementary Datasets/Dataset S3 - Forest Plots/fp131_rs72845240.png
- Supplementary Datasets/Dataset S3 - Forest Plots/fp132_16_89729509.png
- Supplementary Datasets/Dataset S3 - Forest Plots/fp133_16_89956076.png
- Supplementary Datasets/Dataset S3 - Forest Plots/fp134_16_89985837.png
- Supplementary Datasets/Dataset S3 - Forest Plots/fp135_5_103579943.png
- Supplementary Datasets/Dataset S3 - Forest Plots/fp136_9_16847400.png
- Supplementary Datasets/Dataset S3 - Forest Plots/fp137_rs1002026.png
- Supplementary Datasets/Dataset S3 - Forest Plots/fp138_rs1006548.png
- Supplementary Datasets/Dataset S3 - Forest Plots/fp139_rs10272088.png
- Supplementary Datasets/Dataset S3 - Forest Plots/fp13_rs1407995.png
- Supplementary Datasets/Dataset S3 - Forest Plots/fp140_rs10272089.png
- Supplementary Datasets/Dataset S3 - Forest Plots/fp141_rs1038746.png
- Supplementary Datasets/Dataset S3 - Forest Plots/fp142_rs1038748.png
- Supplementary Datasets/Dataset S3 - Forest Plots/fp143_rs10431948.png
- Supplementary Datasets/Dataset S3 - Forest Plots/fp144_rs10445747.png
- Supplementary Datasets/Dataset S3 - Forest Plots/fp145_rs10476781.png
- Supplementary Datasets/Dataset S3 - Forest Plots/fp146_rs10489076.png
- Supplementary Datasets/Dataset S3 - Forest Plots/fp147_rs10734259.png
- Supplementary Datasets/Dataset S3 - Forest Plots/fp148_rs10741741.png
- Supplementary Datasets/Dataset S3 - Forest Plots/fp149_rs10741742.png
- Supplementary Datasets/Dataset S3 - Forest Plots/fp14_rs17779352.png
- Supplementary Datasets/Dataset S3 - Forest Plots/fp150_rs10757178.png
- Supplementary Datasets/Dataset S3 - Forest Plots/fp151_rs10823658.png
- Supplementary Datasets/Dataset S3 - Forest Plots/fp152_rs10889220.png
- Supplementary Datasets/Dataset S3 - Forest Plots/fp153_rs10979570.png
- Supplementary Datasets/Dataset S3 - Forest Plots/fp154_rs11047283.png
- Supplementary Datasets/Dataset S3 - Forest Plots/fp155_rs11076647.png
- Supplementary Datasets/Dataset S3 - Forest Plots/fp156_rs11076650.png
- Supplementary Datasets/Dataset S3 - Forest Plots/fp157_rs1116932.png
- Supplementary Datasets/Dataset S3 - Forest Plots/fp158_rs112001527.png
- Supplementary Datasets/Dataset S3 - Forest Plots/fp159_rs11204923.png
- Supplementary Datasets/Dataset S3 - Forest Plots/fp15_rs1800414.png
- Supplementary Datasets/Dataset S3 - Forest Plots/fp160_rs112499751.png
- Supplementary Datasets/Dataset S3 - Forest Plots/fp161_rs112608607.png
- Supplementary Datasets/Dataset S3 - Forest Plots/fp162_rs112642128.png
- Supplementary Datasets/Dataset S3 - Forest Plots/fp163_rs113322056.png
- Supplementary Datasets/Dataset S3 - Forest Plots/fp164_rs113408976.png
- Supplementary Datasets/Dataset S3 - Forest Plots/fp165_rs114667268.png
- Supplementary Datasets/Dataset S3 - Forest Plots/fp166_rs11538871.png
- Supplementary Datasets/Dataset S3 - Forest Plots/fp167_rs11583958.png
- Supplementary Datasets/Dataset S3 - Forest Plots/fp168_rs116248825.png
- Supplementary Datasets/Dataset S3 - Forest Plots/fp169_rs11640702.png
- Supplementary Datasets/Dataset S3 - Forest Plots/fp16_rs2066853.png
- Supplementary Datasets/Dataset S3 - Forest Plots/fp170_rs11645271.png
- Supplementary Datasets/Dataset S3 - Forest Plots/fp171_rs11647958.png
- Supplementary Datasets/Dataset S3 - Forest Plots/fp172_rs11711327.png
- Supplementary Datasets/Dataset S3 - Forest Plots/fp173_rs117418297.png
- Supplementary Datasets/Dataset S3 - Forest Plots/fp174_rs11753039.png
- Supplementary Datasets/Dataset S3 - Forest Plots/fp175_rs11753329.png
- Supplementary Datasets/Dataset S3 - Forest Plots/fp176_rs11849338.png
- Supplementary Datasets/Dataset S3 - Forest Plots/fp177_rs11863944.png
- Supplementary Datasets/Dataset S3 - Forest Plots/fp178_rs11927588.png
- Supplementary Datasets/Dataset S3 - Forest Plots/fp179_rs11962743.png
- Supplementary Datasets/Dataset S3 - Forest Plots/fp17_rs2071307.png
- Supplementary Datasets/Dataset S3 - Forest Plots/fp180_rs11964516.png
- Supplementary Datasets/Dataset S3 - Forest Plots/fp181_rs11965953.png
- Supplementary Datasets/Dataset S3 - Forest Plots/fp182_rs11968166.png
- Supplementary Datasets/Dataset S3 - Forest Plots/fp183_rs11969866.png
- Supplementary Datasets/Dataset S3 - Forest Plots/fp184_rs1225927.png
- Supplementary Datasets/Dataset S3 - Forest Plots/fp185_rs12330531.png
- Supplementary Datasets/Dataset S3 - Forest Plots/fp186_rs12444498.png
- Supplementary Datasets/Dataset S3 - Forest Plots/fp187_rs12444602.png
- Supplementary Datasets/Dataset S3 - Forest Plots/fp188_rs12446516.png
- Supplementary Datasets/Dataset S3 - Forest Plots/fp189_rs12505144.png
- Supplementary Datasets/Dataset S3 - Forest Plots/fp18_rs2228001.png
- Supplementary Datasets/Dataset S3 - Forest Plots/fp190_rs12505222.png
- Supplementary Datasets/Dataset S3 - Forest Plots/fp191_rs12508233.png
- Supplementary Datasets/Dataset S3 - Forest Plots/fp192_rs12510726.png
- Supplementary Datasets/Dataset S3 - Forest Plots/fp193_rs12510727.png
- Supplementary Datasets/Dataset S3 - Forest Plots/fp194_rs12661968.png
- Supplementary Datasets/Dataset S3 - Forest Plots/fp195_rs12916300.png
- Supplementary Datasets/Dataset S3 - Forest Plots/fp196_rs12918913.png
- Supplementary Datasets/Dataset S3 - Forest Plots/fp197_rs12924138.png
- Supplementary Datasets/Dataset S3 - Forest Plots/fp198_rs12924572.png
- Supplementary Datasets/Dataset S3 - Forest Plots/fp199_rs12931432.png
- Supplementary Datasets/Dataset S3 - Forest Plots/fp19_rs26722.png
- Supplementary Datasets/Dataset S3 - Forest Plots/fp1_rs12203592.png
- Supplementary Datasets/Dataset S3 - Forest Plots/fp200_rs12932219.png
- Supplementary Datasets/Dataset S3 - Forest Plots/fp201_rs13066406.png
- Supplementary Datasets/Dataset S3 - Forest Plots/fp202_rs13074339.png
- Supplementary Datasets/Dataset S3 - Forest Plots/fp203_rs13153827.png
- Supplementary Datasets/Dataset S3 - Forest Plots/fp204_rs13165685.png
- Supplementary Datasets/Dataset S3 - Forest Plots/fp205_rs1338638.png
- Supplementary Datasets/Dataset S3 - Forest Plots/fp206_rs139835877.png
- Supplementary Datasets/Dataset S3 - Forest Plots/fp207_rs141321531.png
- Supplementary Datasets/Dataset S3 - Forest Plots/fp208_rs145053134.png
- Supplementary Datasets/Dataset S3 - Forest Plots/fp209_rs145983183.png
- Supplementary Datasets/Dataset S3 - Forest Plots/fp20_rs2855658.png
- Supplementary Datasets/Dataset S3 - Forest Plots/fp210_rs146551307.png
- Supplementary Datasets/Dataset S3 - Forest Plots/fp211_rs1473494.png
- Supplementary Datasets/Dataset S3 - Forest Plots/fp212_rs1473495.png
- Supplementary Datasets/Dataset S3 - Forest Plots/fp213_rs148781907.png
- Supplementary Datasets/Dataset S3 - Forest Plots/fp214_rs1490188.png
- Supplementary Datasets/Dataset S3 - Forest Plots/fp215_rs149626650.png
- Supplementary Datasets/Dataset S3 - Forest Plots/fp216_rs1520884.png
- Supplementary Datasets/Dataset S3 - Forest Plots/fp217_rs1552605.png
- Supplementary Datasets/Dataset S3 - Forest Plots/fp218_rs1555586856.png
- Supplementary Datasets/Dataset S3 - Forest Plots/fp219_rs1579150.png
- Supplementary Datasets/Dataset S3 - Forest Plots/fp21_rs35407.png
- Supplementary Datasets/Dataset S3 - Forest Plots/fp220_rs1593883.png
- Supplementary Datasets/Dataset S3 - Forest Plots/fp221_rs1602245.png
- Supplementary Datasets/Dataset S3 - Forest Plots/fp222_rs1602246.png
- Supplementary Datasets/Dataset S3 - Forest Plots/fp223_rs1602248.png
- Supplementary Datasets/Dataset S3 - Forest Plots/fp224_rs1602252.png
- Supplementary Datasets/Dataset S3 - Forest Plots/fp225_rs1602254.png
- Supplementary Datasets/Dataset S3 - Forest Plots/fp226_rs164742.png
- Supplementary Datasets/Dataset S3 - Forest Plots/fp227_rs164744.png
- Supplementary Datasets/Dataset S3 - Forest Plots/fp228_rs16895128.png
- Supplementary Datasets/Dataset S3 - Forest Plots/fp229_rs17010517.png
- Supplementary Datasets/Dataset S3 - Forest Plots/fp22_rs42524.png
- Supplementary Datasets/Dataset S3 - Forest Plots/fp230_rs17226082.png
- Supplementary Datasets/Dataset S3 - Forest Plots/fp231_rs17226232.png
- Supplementary Datasets/Dataset S3 - Forest Plots/fp232_rs17232491.png
- Supplementary Datasets/Dataset S3 - Forest Plots/fp233_rs17637266.png
- Supplementary Datasets/Dataset S3 - Forest Plots/fp234_rs1826170.png
- Supplementary Datasets/Dataset S3 - Forest Plots/fp235_rs1826171.png
- Supplementary Datasets/Dataset S3 - Forest Plots/fp236_rs1826172.png
- Supplementary Datasets/Dataset S3 - Forest Plots/fp237_rs182787.png
- Supplementary Datasets/Dataset S3 - Forest Plots/fp238_rs185291539.png
- Supplementary Datasets/Dataset S3 - Forest Plots/fp239_rs1885120.png
- Supplementary Datasets/Dataset S3 - Forest Plots/fp23_rs4646421.png
- Supplementary Datasets/Dataset S3 - Forest Plots/fp240_rs189819077.png
- Supplementary Datasets/Dataset S3 - Forest Plots/fp241_rs1958912.png
- Supplementary Datasets/Dataset S3 - Forest Plots/fp242_rs1965957.png
- Supplementary Datasets/Dataset S3 - Forest Plots/fp243_rs1967084.png
- Supplementary Datasets/Dataset S3 - Forest Plots/fp244_rs1967085.png
- Supplementary Datasets/Dataset S3 - Forest Plots/fp245_rs1979638.png
- Supplementary Datasets/Dataset S3 - Forest Plots/fp246_rs2010623.png
- Supplementary Datasets/Dataset S3 - Forest Plots/fp247_rs2061163.png
- Supplementary Datasets/Dataset S3 - Forest Plots/fp248_rs2068749305.png
- Supplementary Datasets/Dataset S3 - Forest Plots/fp249_rs2071218.png
- Supplementary Datasets/Dataset S3 - Forest Plots/fp24_rs4880.png
- Supplementary Datasets/Dataset S3 - Forest Plots/fp250_rs2071219.png
- Supplementary Datasets/Dataset S3 - Forest Plots/fp251_rs2075880.png
- Supplementary Datasets/Dataset S3 - Forest Plots/fp252_rs2087550.png
- Supplementary Datasets/Dataset S3 - Forest Plots/fp253_rs2124374.png
- Supplementary Datasets/Dataset S3 - Forest Plots/fp254_rs2153878.png
- Supplementary Datasets/Dataset S3 - Forest Plots/fp255_rs2241038.png
- Supplementary Datasets/Dataset S3 - Forest Plots/fp256_rs2302513.png
- Supplementary Datasets/Dataset S3 - Forest Plots/fp257_rs2351305.png
- Supplementary Datasets/Dataset S3 - Forest Plots/fp258_rs2395788.png
- Supplementary Datasets/Dataset S3 - Forest Plots/fp259_rs2441822.png
- Supplementary Datasets/Dataset S3 - Forest Plots/fp25_rs4886605.png
- Supplementary Datasets/Dataset S3 - Forest Plots/fp260_rs2511596.png
- Supplementary Datasets/Dataset S3 - Forest Plots/fp261_rs2511599.png
- Supplementary Datasets/Dataset S3 - Forest Plots/fp262_rs2511601.png
- Supplementary Datasets/Dataset S3 - Forest Plots/fp263_rs258317.png
- Supplementary Datasets/Dataset S3 - Forest Plots/fp264_rs258319.png
- Supplementary Datasets/Dataset S3 - Forest Plots/fp265_rs258328.png
- Supplementary Datasets/Dataset S3 - Forest Plots/fp266_rs258330.png
- Supplementary Datasets/Dataset S3 - Forest Plots/fp267_rs258334.png
- Supplementary Datasets/Dataset S3 - Forest Plots/fp268_rs258335.png
- Supplementary Datasets/Dataset S3 - Forest Plots/fp269_rs258336.png
- Supplementary Datasets/Dataset S3 - Forest Plots/fp26_rs8049897.png
- Supplementary Datasets/Dataset S3 - Forest Plots/fp270_rs258337.png
- Supplementary Datasets/Dataset S3 - Forest Plots/fp271_rs28488772.png
- Supplementary Datasets/Dataset S3 - Forest Plots/fp272_rs28582207.png
- Supplementary Datasets/Dataset S3 - Forest Plots/fp273_rs2932563.png
- Supplementary Datasets/Dataset S3 - Forest Plots/fp274_rs2932564.png
- Supplementary Datasets/Dataset S3 - Forest Plots/fp275_rs2932567.png
- Supplementary Datasets/Dataset S3 - Forest Plots/fp276_rs2932572.png
- Supplementary Datasets/Dataset S3 - Forest Plots/fp277_rs2932573.png
- Supplementary Datasets/Dataset S3 - Forest Plots/fp278_rs2932584.png
- Supplementary Datasets/Dataset S3 - Forest Plots/fp279_rs2932585.png
- Supplementary Datasets/Dataset S3 - Forest Plots/fp27_rs861539.png
- Supplementary Datasets/Dataset S3 - Forest Plots/fp280_rs2932594.png
- Supplementary Datasets/Dataset S3 - Forest Plots/fp281_rs2932597.png
- Supplementary Datasets/Dataset S3 - Forest Plots/fp282_rs2999509.png
- Supplementary Datasets/Dataset S3 - Forest Plots/fp283_rs2999514.png
- Supplementary Datasets/Dataset S3 - Forest Plots/fp284_rs2999515.png
- Supplementary Datasets/Dataset S3 - Forest Plots/fp285_rs2999518.png
- Supplementary Datasets/Dataset S3 - Forest Plots/fp286_rs2999519.png
- Supplementary Datasets/Dataset S3 - Forest Plots/fp287_rs2999535.png
- Supplementary Datasets/Dataset S3 - Forest Plots/fp288_rs2999536.png
- Supplementary Datasets/Dataset S3 - Forest Plots/fp289_rs2999537.png
[truncated: 1,756 more entries]
