# Supplementary material for: A systematic review of skin ageing genes: gene pleiotropy and genes on the chromosomal band 16q24.3 may drive skin ageing
Source: Sci Rep. 2022 Jul 30;12:13099. doi: 10.1038/s41598-022-17443-1 (PMC9338925; doi:10.1038/s41598-022-17443-1)
Supplement: Supplementary file 1 — Supplementary Information 1. [file 41598_2022_17443_MOESM1_ESM.zip › Supplementary Datasets/Dataset S1 - SNP-Phenotype Associations with Discovery and Validation Cohorts/Dataset S1 Directory.xlsx]

## Sheet: Dataset S1 Directory
No. of studies	No. of cohorts	Phenotype	Outcome	Site	File name
1	2	Phenotype (A3, A4, A6, A10, A11, A12, A23, A25, A26)	Wrinkling	Whole Face	1 study 2 cohorts Phenotype (A3, A4, A6, A10, A11, A12, A23, A25, A26) (Outcome_Wrinkling) (Site_Whole Face).jpg
1	2	Phenotype (B10, B16)	Various kinds of pigment spots	Whole Face	1 study 2 cohorts Phenotype (B10, B16).1 (Outcome_Various kinds of pigment spots) (Site_Whole Face).jpg
1	2	Phenotype (B10, B16)	Various kinds of pigment spots	Whole Face	1 study 2 cohorts Phenotype (B10, B16).2 (Outcome_Various kinds of pigment spots) (Site_Whole Face).jpg
1	2	Phenotype (B10, B16)	Various kinds of pigment spots	Whole Face	1 study 2 cohorts Phenotype (B10, B16).3 (Outcome_Various kinds of pigment spots) (Site_Whole Face).jpg
1	2	Phenotype A22	Elastosis	Hand Dorsum	1 study 2 cohorts Phenotype A22.1 (Outcome_Elastosis) (Site_Hand Dorsum).jpg
1	2	Phenotype A22	Elastosis	Hand Dorsum	1 study 2 cohorts Phenotype A22.2 (Outcome_Elastosis) (Site_Hand Dorsum).jpg
1	2	Phenotype A22	Elastosis	Hand Dorsum	1 study 2 cohorts Phenotype A22.3 (Outcome_Elastosis) (Site_Hand Dorsum).jpg
1	2	Phenotype A22	Elastosis	Hand Dorsum	1 study 2 cohorts Phenotype A22.4 (Outcome_Elastosis) (Site_Hand Dorsum).jpg
1	2	Phenotype A22	Elastosis	Hand Dorsum	1 study 2 cohorts Phenotype A22.5 (Outcome_Elastosis) (Site_Hand Dorsum).jpg
1	2	Phenotype A22	Elastosis	Hand Dorsum	1 study 2 cohorts Phenotype A22.6 (Outcome_Elastosis) (Site_Hand Dorsum).jpg
1	2	Phenotype A22	Elastosis	Hand Dorsum	1 study 2 cohorts Phenotype A22.7 (Outcome_Elastosis) (Site_Hand Dorsum).jpg
1	2	Phenotype A22	Elastosis	Hand Dorsum	1 study 2 cohorts Phenotype A22.8 (Outcome_Elastosis) (Site_Hand Dorsum).jpg
1	2	Phenotype A27	Higher TEWL	Whole Body	1 study 2 cohorts Phenotype A27 (Outcome_Higher TEWL) (Site_Whole Body).jpg
1	2	Phenotype B13	Skin Color	Upper Inner Arm	1 study 2 cohorts Phenotype B13 (Outcome_Skin Color) (Site_Upper Inner Arm).jpg
1	2	Phenotype B13	Skin Color	Upper Inner Arm	1 study 2 cohorts Phenotype B13.1 (Outcome_Skin Color) (Site_Upper Inner Arm).jpg
1	2	Phenotype B13	Skin Color	Upper Inner Arm	1 study 2 cohorts Phenotype B13.2 (Outcome_Skin Color) (Site_Upper Inner Arm).jpg
1	2	Phenotype B7	Perceived Skin Darkness	Whole Body	1 study 2 cohorts Phenotype B7.1 (Outcome_Perceived Skin Darkness) (Site_Whole Body).jpg
1	2	Phenotype B7	Perceived Skin Darkness	Whole Body	1 study 2 cohorts Phenotype B7.2 (Outcome_Perceived Skin Darkness) (Site_Whole Body).jpg
1	2	Phenotype B7	Perceived Skin Darkness	Whole Body	1 study 2 cohorts Phenotype B7.3 (Outcome_Perceived Skin Darkness) (Site_Whole Body).jpg
1	2	Phenotype B7	Perceived Skin Darkness	Whole Body	1 study 2 cohorts Phenotype B7.4 (Outcome_Perceived Skin Darkness) (Site_Whole Body).jpg
1	2	Phenotype B7	Perceived Skin Darkness	Whole Body	1 study 2 cohorts Phenotype B7.5 (Outcome_Perceived Skin Darkness) (Site_Whole Body).jpg
1	2	Phenotype B7	Perceived Skin Darkness	Whole Body	1 study 2 cohorts Phenotype B7.6 (Outcome_Perceived Skin Darkness) (Site_Whole Body).jpg
1	2	Phenotype C2	Skin Cancer - Basal Cell Carcinoma	Whole Body	1 study 2 cohorts Phenotype C2 (Outcome_Skin Cancer - Basal Cell Carcinoma) (Site_Whole Body).jpg
1	2	Phenotype C3	Skin Cancer - Melanoma	Whole Body	1 study 2 cohorts Phenotype C3 (Outcome_Skin Cancer - Melanoma) (Site_Whole Body).jpg
1	2	Phenotype C5	Skin Cancer - Squamous Cell Carcinoma	Whole Body	1 study 2 cohorts Phenotype C5 (Outcome_Skin Cancer - Squamous Cell Carcinoma) (Site_Whole Body).jpg
1	2	Phenotype D4	Older Perceived Age	Whole Face	1 study 2 cohorts Phenotype D4 (Outcome_Older Perceived Age) (Site_Whole Face).jpg
