# Supplementary material for: A systematic review of skin ageing genes: gene pleiotropy and genes on the chromosomal band 16q24.3 may drive skin ageing
Source: Sci Rep. 2022 Jul 30;12:13099. doi: 10.1038/s41598-022-17443-1 (PMC9338925; doi:10.1038/s41598-022-17443-1)
Supplement: Supplementary file 1 — Supplementary Information 1. [file 41598_2022_17443_MOESM1_ESM.zip › Supplementary Datasets/Dataset S2 - SNP-Phenotype Associations with 1 Study 1 Cohort/Dataset S2 Directory.xlsx]

## Sheet: Dataset S2 Directory
No. of studies	No. of cohorts	Phenotype	Outcome	Site	File name
1	1	Phenotype (A4, A6, A11, A23)	Wrinkling	Whole Face	1 study 1 cohort Phenotype (A4, A6, A11, A23).1 (Outcome_Wrinkling) (Site_Whole Face).jpg
1	1	Phenotype (A4, A6, A11, A23)	Wrinkling	Whole Face	1 study 1 cohort Phenotype (A4, A6, A11, A23).2 (Outcome_Wrinkling) (Site_Whole Face).jpg
1	1	Phenotype (A6, A11, A12, A23, A26)	Wrinkling	Whole Face	1 study 1 cohort Phenotype (A6, A11, A12, A23, A26) (Outcome_Wrinkling) (Site_Whole Face).jpg
1	1	Phenotype (A6, A11, A23)	Wrinkling	Whole Face	1 study 1 cohort Phenotype (A6, A11, A23) (Outcome_Wrinkling) (Site_Whole Face).jpg
1	1	Phenotype (A6, A23)	Wrinkling	Crow's Feet	1 study 1 cohort Phenotype (A6, A23) (Outcome_Wrinkling) (Site_Crow_s Feet).jpg
1	1	Phenotype (B10, B16)	Various kinds of pigment spots	Whole Face	1 study 1 cohort Phenotype (B10, B16).1 (Outcome_Various kinds of pigment spots) (Site_Whole Face).jpg
1	1	Phenotype (B10, B16)	Various kinds of pigment spots	Whole Face	1 study 1 cohort Phenotype (B10, B16).2 (Outcome_Various kinds of pigment spots) (Site_Whole Face).jpg
1	1	Phenotype (C2, C5)	Skin Cancer - Squamous Cell Carcinoma and Basal Cell Carcinoma	Whole Body	1 study 1 cohort Phenotype (C2, C5) (Outcome_Skin Cancer - Squamous Cell Carcinoma and Basal Cell Carcinoma) (Site_Whole Body).jpg
1	1	Phenotype A11	Wrinkling	Forehead	1 study 1 cohort Phenotype A11 (Outcome_Wrinkling) (Site_Forehead).jpg
1	1	Phenotype A12	Wrinkling	Frown Lines	1 study 1 cohort Phenotype A12 (Outcome_Wrinkling) (Site_Frown Lines).jpg
1	1	Phenotype A25	Wrinkling	Whole Face	1 study 1 cohort Phenotype A25.1 (Outcome_Wrinkling) (Site_Whole Face).jpg
1	1	Phenotype A25	Wrinkling	Whole Face	1 study 1 cohort Phenotype A25.2 (Outcome_Wrinkling) (Site_Whole Face).jpg
1	1	Phenotype A7	Sagging	Eyelids	1 study 1 cohort Phenotype A7.1 (Outcome_Sagging) (Site_Eyelids).jpg
1	1	Phenotype A7	Sagging	Eyelids	1 study 1 cohort Phenotype A7.2 (Outcome_Sagging) (Site_Eyelids).jpg
1	1	Phenotype B1	Various kinds of pigment spots	Whole Face	1 study 1 cohort Phenotype B1.1 (Outcome_Various kinds of pigment spots) (Site_Whole Face).jpg
1	1	Phenotype B1	Various kinds of pigment spots	Whole Face	1 study 1 cohort Phenotype B1.2 (Outcome_Various kinds of pigment spots) (Site_Whole Face).jpg
1	1	Phenotype B1	Various kinds of pigment spots	Whole Face	1 study 1 cohort Phenotype B1.3 (Outcome_Various kinds of pigment spots) (Site_Whole Face).jpg
1	1	Phenotype B1	Various kinds of pigment spots	Whole Face	1 study 1 cohort Phenotype B1.4 (Outcome_Various kinds of pigment spots) (Site_Whole Face).jpg
1	1	Phenotype B1	Various kinds of pigment spots	Whole Face	1 study 1 cohort Phenotype B1.5 (Outcome_Various kinds of pigment spots) (Site_Whole Face).jpg
1	1	Phenotype B1	Various kinds of pigment spots	Whole Face	1 study 1 cohort Phenotype B1.6 (Outcome_Various kinds of pigment spots) (Site_Whole Face).jpg
1	1	Phenotype B1	Various kinds of pigment spots	Whole Face	1 study 1 cohort Phenotype B1.7 (Outcome_Various kinds of pigment spots) (Site_Whole Face).jpg
1	1	Phenotype B1	Various kinds of pigment spots	Whole Face	1 study 1 cohort Phenotype B1.8 (Outcome_Various kinds of pigment spots) (Site_Whole Face).jpg
1	1	Phenotype B13	Skin Color	Upper Inner Arm	1 study 1 cohort Phenotype B13.1 (Outcome_Skin Color) (Site_Upper Inner Arm).jpg
1	1	Phenotype B13	Skin Color	Upper Inner Arm	1 study 1 cohort Phenotype B13.2 (Outcome_Skin Color) (Site_Upper Inner Arm).jpg
1	1	Phenotype B13	Skin Color	Upper Inner Arm	1 study 1 cohort Phenotype B13.3 (Outcome_Skin Color) (Site_Upper Inner Arm).jpg
1	1	Phenotype B13	Skin Color	Upper Inner Arm	1 study 1 cohort Phenotype B13.4 (Outcome_Skin Color) (Site_Upper Inner Arm).jpg
1	1	Phenotype B15	Skin Type - Inability To Tan	Whole Body	1 study 1 cohort Phenotype B15 (Outcome_Skin Type - Inability To Tan) (Site_Whole Body).jpg
1	1	Phenotype B16	Lentigines	Whole Face	1 study 1 cohort Phenotype B16 (Outcome_Lentigines) (Site_Whole Face).jpg
1	1	Phenotype B2	Various kinds of pigment spots	Whole Face	1 study 1 cohort Phenotype B2.1 (Outcome_Various kinds of pigment spots) (Site_Whole Face).jpg
1	1	Phenotype B2	Various kinds of pigment spots	Whole Face	1 study 1 cohort Phenotype B2.2 (Outcome_Various kinds of pigment spots) (Site_Whole Face).jpg
1	1	Phenotype B2	Various kinds of pigment spots	Whole Face	1 study 1 cohort Phenotype B2.3 (Outcome_Various kinds of pigment spots) (Site_Whole Face).jpg
1	1	Phenotype B2	Various kinds of pigment spots	Whole Face	1 study 1 cohort Phenotype B2.4 (Outcome_Various kinds of pigment spots) (Site_Whole Face).jpg
1	1	Phenotype B2	Various kinds of pigment spots	Whole Face	1 study 1 cohort Phenotype B2.5 (Outcome_Various kinds of pigment spots) (Site_Whole Face).jpg
1	1	Phenotype B2	Various kinds of pigment spots	Whole Face	1 study 1 cohort Phenotype B2.6 (Outcome_Various kinds of pigment spots) (Site_Whole Face).jpg
1	1	Phenotype B2	Various kinds of pigment spots	Whole Face	1 study 1 cohort Phenotype B2.7 (Outcome_Various kinds of pigment spots) (Site_Whole Face).jpg
1	1	Phenotype B2	Various kinds of pigment spots	Whole Face	1 study 1 cohort Phenotype B2.8 (Outcome_Various kinds of pigment spots) (Site_Whole Face).jpg
1	1	Phenotype B2	Various kinds of pigment spots	Whole Face	1 study 1 cohort Phenotype B2.9 (Outcome_Various kinds of pigment spots) (Site_Whole Face).jpg
1	1	Phenotype B2	Various kinds of pigment spots	Whole Face	1 study 1 cohort Phenotype B2.10 (Outcome_Various kinds of pigment spots) (Site_Whole Face).jpg
1	1	Phenotype B2	Various kinds of pigment spots	Whole Face	1 study 1 cohort Phenotype B2.11 (Outcome_Various kinds of pigment spots) (Site_Whole Face).jpg
1	1	Phenotype B2	Various kinds of pigment spots	Whole Face	1 study 1 cohort Phenotype B2.12 (Outcome_Various kinds of pigment spots) (Site_Whole Face).jpg
1	1	Phenotype B2	Various kinds of pigment spots	Whole Face	1 study 1 cohort Phenotype B2.13 (Outcome_Various kinds of pigment spots) (Site_Whole Face).jpg
1	1	Phenotype B2	Various kinds of pigment spots	Whole Face	1 study 1 cohort Phenotype B2.14 (Outcome_Various kinds of pigment spots) (Site_Whole Face).jpg
1	1	Phenotype B2	Various kinds of pigment spots	Whole Face	1 study 1 cohort Phenotype B2.15 (Outcome_Various kinds of pigment spots) (Site_Whole Face).jpg
1	1	Phenotype B2	Various kinds of pigment spots	Whole Face	1 study 1 cohort Phenotype B2.16 (Outcome_Various kinds of pigment spots) (Site_Whole Face).jpg
1	1	Phenotype B2	Various kinds of pigment spots	Whole Face	1 study 1 cohort Phenotype B2.17 (Outcome_Various kinds of pigment spots) (Site_Whole Face).jpg
1	1	Phenotype B2	Various kinds of pigment spots	Whole Face	1 study 1 cohort Phenotype B2.18 (Outcome_Various kinds of pigment spots) (Site_Whole Face).jpg
1	1	Phenotype B2	Various kinds of pigment spots	Whole Face	1 study 1 cohort Phenotype B2.19 (Outcome_Various kinds of pigment spots) (Site_Whole Face).jpg
1	1	Phenotype B3	Ephelides	Face, arm, shoulder	1 study 1 cohort Phenotype B3.1 (Outcome_Ephelides) (Site_Face_ Arm_ Shoulder).jpg
1	1	Phenotype B3	Ephelides	Face, arm, shoulder	1 study 1 cohort Phenotype B3.2 (Outcome_Ephelides) (Site_Face_ Arm_ Shoulder).jpg
1	1	Phenotype B7	Perceived Skin Darkness	Whole Body	1 study 1 cohort Phenotype B7.1 (Outcome_Perceived Skin Darkness) (Site_Whole Body).jpg
1	1	Phenotype B7	Perceived Skin Darkness	Whole Body	1 study 1 cohort Phenotype B7.2 (Outcome_Perceived Skin Darkness) (Site_Whole Body).jpg
1	1	Phenotype B8	Erythema.Permanent	Whole Face	1 study 1 cohort Phenotype B8 (Outcome_Erythema.Permanent) (Site_Whole Face).jpg
1	1	Phenotype C1	Keratosis.Actinic	Whole Body	1 study 1 cohort Phenotype C1 (Outcome_Keratosis.Actinic) (Site_Whole Body).jpg
1	1	Phenotype C2	Skin Cancer - Basal Cell Carcinoma	Whole Body	1 study 1 cohort Phenotype C2.1 (Outcome_Skin Cancer - Basal Cell Carcinoma) (Site_Whole Body).jpg
1	1	Phenotype C2	Skin Cancer - Basal Cell Carcinoma	Whole Body	1 study 1 cohort Phenotype C2.2 (Outcome_Skin Cancer - Basal Cell Carcinoma) (Site_Whole Body).jpg
1	1	Phenotype C5	Skin Cancer - Squamous Cell Carcinoma	Whole Body	1 study 1 cohort Phenotype C5 (Outcome_Skin Cancer - Squamous Cell Carcinoma) (Site_Whole Body).jpg
1	1	Phenotype D4	Older Perceived Age	Whole Face	1 study 1 cohort Phenotype D4.1 (Outcome_Older Perceived Age) (Site_Whole Face).jpg
1	1	Phenotype D4	Older Perceived Age	Whole Face	1 study 1 cohort Phenotype D4.2 (Outcome_Older Perceived Age) (Site_Whole Face).jpg
