# Supplementary material for: A systematic review of skin ageing genes: gene pleiotropy and genes on the chromosomal band 16q24.3 may drive skin ageing
Source: Sci Rep. 2022 Jul 30;12:13099. doi: 10.1038/s41598-022-17443-1 (PMC9338925; doi:10.1038/s41598-022-17443-1)
Supplement: Supplementary file 1 — Supplementary Information 1. [file 41598_2022_17443_MOESM1_ESM.zip › Supplementary Datasets/Dataset S3 - Forest Plots/Dataset S3 Directory.xlsx]

## Sheet: Dataset S3 Directory
Forest plot number	SNP ID	File name
1	rs12203592	fp1_rs12203592.jpg
2	rs7495174	fp2_rs7495174.jpg
3	rs10756819	fp3_rs10756819.jpg
4	rs2228479	fp4_rs2228479.jpg
5	rs1805007	fp5_rs1805007.jpg
6	rs1834640	fp6_rs1834640.jpg
7	rs258322	fp7_rs258322.jpg
8	rs4911414	fp8_rs4911414.jpg
9	rs1041983	fp9_rs1041983.jpg
10	rs1048943	fp10_rs1048943.jpg
11	rs1056836	fp11_rs1056836.jpg
12	rs12931267	fp12_rs12931267.jpg
13	rs1407995	fp13_rs1407995.jpg
14	rs17779352	fp14_rs17779352.jpg
15	rs1800414	fp15_rs1800414.jpg
16	rs2066853	fp16_rs2066853.jpg
17	rs2071307	fp17_rs2071307.jpg
18	rs2228001	fp18_rs2228001.jpg
19	rs26722	fp19_rs26722.jpg
20	rs2855658	fp20_rs2855658.jpg
21	rs35407	fp21_rs35407.jpg
22	rs42524	fp22_rs42524.jpg
23	rs4646421	fp23_rs4646421.jpg
24	rs4880	fp24_rs4880.jpg
25	rs4886605	fp25_rs4886605.jpg
26	rs8049897	fp26_rs8049897.jpg
27	rs861539	fp27_rs861539.jpg
28	rs12924124	fp28_rs12924124.jpg
29	rs164741	fp29_rs164741.jpg
30	rs34265416	fp30_rs34265416.jpg
31	rs34714188	fp31_rs34714188.jpg
32	rs35026726	fp32_rs35026726.jpg
33	rs4785704	fp33_rs4785704.jpg
34	rs75570604	fp34_rs75570604.jpg
35	rs112119225	fp35_rs112119225.jpg
36	rs112460025	fp36_rs112460025.jpg
37	rs113891247	fp37_rs113891247.jpg
38	rs113955373	fp38_rs113955373.jpg
39	rs12918773	fp39_rs12918773.jpg
40	rs12921383	fp40_rs12921383.jpg
41	rs12922197	fp41_rs12922197.jpg
42	rs12925026	fp42_rs12925026.jpg
43	rs146972365	fp43_rs146972365.jpg
44	rs34659644	fp44_rs34659644.jpg
45	rs34878706	fp45_rs34878706.jpg
46	rs35063026	fp46_rs35063026.jpg
47	rs35414122	fp47_rs35414122.jpg
48	rs35850949	fp48_rs35850949.jpg
49	rs4238833	fp49_rs4238833.jpg
50	rs45610233	fp50_rs45610233.jpg
51	rs4785763	fp51_rs4785763.jpg
52	rs56850194	fp52_rs56850194.jpg
53	rs59038611	fp53_rs59038611.jpg
54	rs59574756	fp54_rs59574756.jpg
55	rs71396950	fp55_rs71396950.jpg
56	rs71396951	fp56_rs71396951.jpg
57	rs73283859	fp57_rs73283859.jpg
58	rs73283867	fp58_rs73283867.jpg
59	rs73283869	fp59_rs73283869.jpg
60	rs73283871	fp60_rs73283871.jpg
61	rs74336735	fp61_rs74336735.jpg
62	rs74800773	fp62_rs74800773.jpg
63	rs75319471	fp63_rs75319471.jpg
64	rs76581091	fp64_rs76581091.jpg
65	rs77381714	fp65_rs77381714.jpg
66	rs77606435	fp66_rs77606435.jpg
67	rs77770855	fp67_rs77770855.jpg
68	rs78800020	fp68_rs78800020.jpg
69	rs79139787	fp69_rs79139787.jpg
70	rs11076649	fp70_rs11076649.jpg
71	rs112001009	fp71_rs112001009.jpg
72	rs112153252	fp72_rs112153252.jpg
73	rs113178244	fp73_rs113178244.jpg
74	rs113974432	fp74_rs113974432.jpg
75	rs11648898	fp75_rs11648898.jpg
76	rs164752	fp76_rs164752.jpg
77	rs1805008	fp77_rs1805008.jpg
78	rs34526810	fp78_rs34526810.jpg
79	rs35415928	fp79_rs35415928.jpg
80	rs3803683	fp80_rs3803683.jpg
81	rs4268748	fp81_rs4268748.jpg
82	rs4785702	fp82_rs4785702.jpg
83	rs58827852	fp83_rs58827852.jpg
84	rs62052243	fp84_rs62052243.jpg
85	rs62054570	fp85_rs62054570.jpg
86	rs73283845	fp86_rs73283845.jpg
87	rs77646997	fp87_rs77646997.jpg
88	rs8051733	fp88_rs8051733.jpg
89	rs8063160	fp89_rs8063160.jpg
90	rs8063761	fp90_rs8063761.jpg
91	rs140889249	fp91_rs140889249.jpg
92	rs2241039	fp92_rs2241039.jpg
93	rs4408545	fp93_rs4408545.jpg
94	rs6059655	fp94_rs6059655.jpg
95	rs7188458	fp95_rs7188458.jpg
96	rs74583214	fp96_rs74583214.jpg
97	rs76265950	fp97_rs76265950.jpg
98	rs77270200	fp98_rs77270200.jpg
99	rs77603042	fp99_rs77603042.jpg
100	rs78536691	fp100_rs78536691.jpg
101	rs79418450	fp101_rs79418450.jpg
102	rs9939542	fp102_rs9939542.jpg
103	rs113753049	fp103_rs113753049.jpg
104	rs11866420	fp104_rs11866420.jpg
105	rs13330431	fp105_rs13330431.jpg
106	rs139810560	fp106_rs139810560.jpg
107	rs16891982	fp107_rs16891982.jpg
108	rs185146	fp108_rs185146.jpg
109	rs34177108	fp109_rs34177108.jpg
110	rs34357723	fp110_rs34357723.jpg
111	rs35096708	fp111_rs35096708.jpg
112	rs35176381	fp112_rs35176381.jpg
113	rs35395	fp113_rs35395.jpg
114	rs4350572	fp114_rs4350572.jpg
115	rs4785760	fp115_rs4785760.jpg
116	rs57119673	fp116_rs57119673.jpg
117	rs6500463	fp117_rs6500463.jpg
118	rs7189230	fp118_rs7189230.jpg
119	rs7195043	fp119_rs7195043.jpg
120	rs72811597	fp120_rs72811597.jpg
121	rs7404886	fp121_rs7404886.jpg
122	rs77463543	fp122_rs77463543.jpg
123	16	fp123_16.jpg
124	rs112556696	fp124_rs112556696.jpg
125	rs11577655	fp125_rs11577655.jpg
126	rs12913832	fp126_rs12913832.jpg
127	rs398089086	fp127_rs398089086.jpg
128	rs62077967	fp128_rs62077967.jpg
129	rs62389423	fp129_rs62389423.jpg
130	rs62389424	fp130_rs62389424.jpg
131	rs72845240	fp131_rs72845240.jpg
132	16	fp132_16.jpg
133	16	fp133_16.jpg
134	16	fp134_16.jpg
135	5	fp135_5.jpg
136	9	fp136_9.jpg
137	rs1002026	fp137_rs1002026.jpg
138	rs1006548	fp138_rs1006548.jpg
139	rs10272088	fp139_rs10272088.jpg
140	rs10272089	fp140_rs10272089.jpg
141	rs1038746	fp141_rs1038746.jpg
142	rs1038748	fp142_rs1038748.jpg
143	rs10431948	fp143_rs10431948.jpg
144	rs10445747	fp144_rs10445747.jpg
145	rs10476781	fp145_rs10476781.jpg
146	rs10489076	fp146_rs10489076.jpg
147	rs10734259	fp147_rs10734259.jpg
148	rs10741741	fp148_rs10741741.jpg
149	rs10741742	fp149_rs10741742.jpg
150	rs10757178	fp150_rs10757178.jpg
151	rs10823658	fp151_rs10823658.jpg
152	rs10889220	fp152_rs10889220.jpg
153	rs10979570	fp153_rs10979570.jpg
154	rs11047283	fp154_rs11047283.jpg
155	rs11076647	fp155_rs11076647.jpg
156	rs11076650	fp156_rs11076650.jpg
157	rs1116932	fp157_rs1116932.jpg
158	rs112001527	fp158_rs112001527.jpg
159	rs11204923	fp159_rs11204923.jpg
160	rs112499751	fp160_rs112499751.jpg
161	rs112608607	fp161_rs112608607.jpg
162	rs112642128	fp162_rs112642128.jpg
163	rs113322056	fp163_rs113322056.jpg
164	rs113408976	fp164_rs113408976.jpg
165	rs114667268	fp165_rs114667268.jpg
166	rs11538871	fp166_rs11538871.jpg
167	rs11583958	fp167_rs11583958.jpg
168	rs116248825	fp168_rs116248825.jpg
169	rs11640702	fp169_rs11640702.jpg
170	rs11645271	fp170_rs11645271.jpg
171	rs11647958	fp171_rs11647958.jpg
172	rs11711327	fp172_rs11711327.jpg
173	rs117418297	fp173_rs117418297.jpg
174	rs11753039	fp174_rs11753039.jpg
175	rs11753329	fp175_rs11753329.jpg
176	rs11849338	fp176_rs11849338.jpg
177	rs11863944	fp177_rs11863944.jpg
178	rs11927588	fp178_rs11927588.jpg
179	rs11962743	fp179_rs11962743.jpg
180	rs11964516	fp180_rs11964516.jpg
181	rs11965953	fp181_rs11965953.jpg
182	rs11968166	fp182_rs11968166.jpg
183	rs11969866	fp183_rs11969866.jpg
184	rs1225927	fp184_rs1225927.jpg
185	rs12330531	fp185_rs12330531.jpg
186	rs12444498	fp186_rs12444498.jpg
187	rs12444602	fp187_rs12444602.jpg
188	rs12446516	fp188_rs12446516.jpg
189	rs12505144	fp189_rs12505144.jpg
190	rs12505222	fp190_rs12505222.jpg
191	rs12508233	fp191_rs12508233.jpg
192	rs12510726	fp192_rs12510726.jpg
193	rs12510727	fp193_rs12510727.jpg
194	rs12661968	fp194_rs12661968.jpg
195	rs12916300	fp195_rs12916300.jpg
196	rs12918913	fp196_rs12918913.jpg
197	rs12924138	fp197_rs12924138.jpg
198	rs12924572	fp198_rs12924572.jpg
199	rs12931432	fp199_rs12931432.jpg
200	rs12932219	fp200_rs12932219.jpg
201	rs13066406	fp201_rs13066406.jpg
202	rs13074339	fp202_rs13074339.jpg
203	rs13153827	fp203_rs13153827.jpg
204	rs13165685	fp204_rs13165685.jpg
205	rs1338638	fp205_rs1338638.jpg
206	rs139835877	fp206_rs139835877.jpg
207	rs141321531	fp207_rs141321531.jpg
208	rs145053134	fp208_rs145053134.jpg
209	rs145983183	fp209_rs145983183.jpg
210	rs146551307	fp210_rs146551307.jpg
211	rs1473494	fp211_rs1473494.jpg
212	rs1473495	fp212_rs1473495.jpg
213	rs148781907	fp213_rs148781907.jpg
214	rs1490188	fp214_rs1490188.jpg
215	rs149626650	fp215_rs149626650.jpg
216	rs1520884	fp216_rs1520884.jpg
217	rs1552605	fp217_rs1552605.jpg
218	rs1555586856	fp218_rs1555586856.jpg
219	rs1579150	fp219_rs1579150.jpg
220	rs1593883	fp220_rs1593883.jpg
221	rs1602245	fp221_rs1602245.jpg
222	rs1602246	fp222_rs1602246.jpg
223	rs1602248	fp223_rs1602248.jpg
224	rs1602252	fp224_rs1602252.jpg
225	rs1602254	fp225_rs1602254.jpg
226	rs164742	fp226_rs164742.jpg
227	rs164744	fp227_rs164744.jpg
228	rs16895128	fp228_rs16895128.jpg
229	rs17010517	fp229_rs17010517.jpg
230	rs17226082	fp230_rs17226082.jpg
231	rs17226232	fp231_rs17226232.jpg
232	rs17232491	fp232_rs17232491.jpg
233	rs17637266	fp233_rs17637266.jpg
234	rs1826170	fp234_rs1826170.jpg
235	rs1826171	fp235_rs1826171.jpg
236	rs1826172	fp236_rs1826172.jpg
237	rs182787	fp237_rs182787.jpg
238	rs185291539	fp238_rs185291539.jpg
239	rs1885120	fp239_rs1885120.jpg
240	rs189819077	fp240_rs189819077.jpg
241	rs1958912	fp241_rs1958912.jpg
242	rs1965957	fp242_rs1965957.jpg
243	rs1967084	fp243_rs1967084.jpg
244	rs1967085	fp244_rs1967085.jpg
245	rs1979638	fp245_rs1979638.jpg
246	rs2010623	fp246_rs2010623.jpg
247	rs2061163	fp247_rs2061163.jpg
248	rs2068749305	fp248_rs2068749305.jpg
249	rs2071218	fp249_rs2071218.jpg
250	rs2071219	fp250_rs2071219.jpg
251	rs2075880	fp251_rs2075880.jpg
252	rs2087550	fp252_rs2087550.jpg
253	rs2124374	fp253_rs2124374.jpg
254	rs2153878	fp254_rs2153878.jpg
255	rs2241038	fp255_rs2241038.jpg
256	rs2302513	fp256_rs2302513.jpg
257	rs2351305	fp257_rs2351305.jpg
258	rs2395788	fp258_rs2395788.jpg
259	rs2441822	fp259_rs2441822.jpg
260	rs2511596	fp260_rs2511596.jpg
261	rs2511599	fp261_rs2511599.jpg
262	rs2511601	fp262_rs2511601.jpg
263	rs258317	fp263_rs258317.jpg
264	rs258319	fp264_rs258319.jpg
265	rs258328	fp265_rs258328.jpg
266	rs258330	fp266_rs258330.jpg
267	rs258334	fp267_rs258334.jpg
268	rs258335	fp268_rs258335.jpg
269	rs258336	fp269_rs258336.jpg
270	rs258337	fp270_rs258337.jpg
271	rs28488772	fp271_rs28488772.jpg
272	rs28582207	fp272_rs28582207.jpg
273	rs2932563	fp273_rs2932563.jpg
274	rs2932564	fp274_rs2932564.jpg
275	rs2932567	fp275_rs2932567.jpg
276	rs2932572	fp276_rs2932572.jpg
277	rs2932573	fp277_rs2932573.jpg
278	rs2932584	fp278_rs2932584.jpg
279	rs2932585	fp279_rs2932585.jpg
280	rs2932594	fp280_rs2932594.jpg
281	rs2932597	fp281_rs2932597.jpg
282	rs2999509	fp282_rs2999509.jpg
283	rs2999514	fp283_rs2999514.jpg
284	rs2999515	fp284_rs2999515.jpg
285	rs2999518	fp285_rs2999518.jpg
286	rs2999519	fp286_rs2999519.jpg
287	rs2999535	fp287_rs2999535.jpg
288	rs2999536	fp288_rs2999536.jpg
289	rs2999537	fp289_rs2999537.jpg
290	rs2999538	fp290_rs2999538.jpg
291	rs3007690	fp291_rs3007690.jpg
292	rs3007692	fp292_rs3007692.jpg
293	rs3007699	fp293_rs3007699.jpg
294	rs3007700	fp294_rs3007700.jpg
295	rs3007704	fp295_rs3007704.jpg
296	rs3007713	fp296_rs3007713.jpg
297	rs3007714	fp297_rs3007714.jpg
298	rs310322	fp298_rs310322.jpg
299	rs3218086	fp299_rs3218086.jpg
300	rs330636	fp300_rs330636.jpg
301	rs330638	fp301_rs330638.jpg
302	rs34019730	fp302_rs34019730.jpg
303	rs34992963	fp303_rs34992963.jpg
304	rs35448819	fp304_rs35448819.jpg
305	rs35563078	fp305_rs35563078.jpg
306	rs35601476	fp306_rs35601476.jpg
307	rs35749174	fp307_rs35749174.jpg
308	rs3743827	fp308_rs3743827.jpg
309	rs3743828	fp309_rs3743828.jpg
310	rs3761781	fp310_rs3761781.jpg
311	rs3785182	fp311_rs3785182.jpg
312	rs3785184	fp312_rs3785184.jpg
313	rs3791405	fp313_rs3791405.jpg
314	rs3791406	fp314_rs3791406.jpg
315	rs3791408	fp315_rs3791408.jpg
316	rs3791412	fp316_rs3791412.jpg
317	rs3791416	fp317_rs3791416.jpg
318	rs3791419	fp318_rs3791419.jpg
319	rs3825025	fp319_rs3825025.jpg
320	rs3826202	fp320_rs3826202.jpg
321	rs3828202	fp321_rs3828202.jpg
322	rs3828685	fp322_rs3828685.jpg
323	rs4150562	fp323_rs4150562.jpg
324	rs4150579	fp324_rs4150579.jpg
325	rs4150609	fp325_rs4150609.jpg
326	rs4238832	fp326_rs4238832.jpg
327	rs428668	fp327_rs428668.jpg
328	rs4324129	fp328_rs4324129.jpg
329	rs4328441	fp329_rs4328441.jpg
330	rs4353250	fp330_rs4353250.jpg
331	rs4427799	fp331_rs4427799.jpg
332	rs4608335	fp332_rs4608335.jpg
333	rs4627348	fp333_rs4627348.jpg
334	rs4660391	fp334_rs4660391.jpg
335	rs4675292	fp335_rs4675292.jpg
336	rs4698001	fp336_rs4698001.jpg
337	rs4698048	fp337_rs4698048.jpg
338	rs4757637	fp338_rs4757637.jpg
339	rs4785584	fp339_rs4785584.jpg
340	rs4785701	fp340_rs4785701.jpg
341	rs4785751	fp341_rs4785751.jpg
342	rs4785752	fp342_rs4785752.jpg
343	rs4785759	fp343_rs4785759.jpg
344	rs4785767	fp344_rs4785767.jpg
345	rs4852021	fp345_rs4852021.jpg
346	rs4968051	fp346_rs4968051.jpg
347	rs516579	fp347_rs516579.jpg
348	rs518561	fp348_rs518561.jpg
349	rs55967101	fp349_rs55967101.jpg
350	rs56060939	fp350_rs56060939.jpg
351	rs56311009	fp351_rs56311009.jpg
352	rs56338882	fp352_rs56338882.jpg
353	rs57994687	fp353_rs57994687.jpg
354	rs59108883	fp354_rs59108883.jpg
355	rs59443037	fp355_rs59443037.jpg
356	rs60401468	fp356_rs60401468.jpg
357	rs61466555	fp357_rs61466555.jpg
358	rs61812508	fp358_rs61812508.jpg
359	rs62047859	fp359_rs62047859.jpg
360	rs62052238	fp360_rs62052238.jpg
361	rs62054616	fp361_rs62054616.jpg
362	rs62054617	fp362_rs62054617.jpg
363	rs62054618	fp363_rs62054618.jpg
364	rs62054619	fp364_rs62054619.jpg
365	rs62396738	fp365_rs62396738.jpg
366	rs62396739	fp366_rs62396739.jpg
367	rs62396757	fp367_rs62396757.jpg
368	rs6429657	fp368_rs6429657.jpg
369	rs6486419	fp369_rs6486419.jpg
370	rs6500462	fp370_rs6500462.jpg
371	rs6587641	fp371_rs6587641.jpg
372	rs6600323	fp372_rs6600323.jpg
373	rs6600324	fp373_rs6600324.jpg
374	rs66711509	fp374_rs66711509.jpg
375	rs6682701	fp375_rs6682701.jpg
376	rs6691598	fp376_rs6691598.jpg
377	rs6704157	fp377_rs6704157.jpg
378	rs6787768	fp378_rs6787768.jpg
379	rs68017625	fp379_rs68017625.jpg
380	rs702491	fp380_rs702491.jpg
381	rs7033832	fp381_rs7033832.jpg
382	rs7129995	fp382_rs7129995.jpg
383	rs71396949	fp383_rs71396949.jpg
384	rs71601912	fp384_rs71601912.jpg
385	rs7192770	fp385_rs7192770.jpg
386	rs7198761	fp386_rs7198761.jpg
387	rs72681611	fp387_rs72681611.jpg
388	rs72811030	fp388_rs72811030.jpg
389	rs72822116	fp389_rs72822116.jpg
390	rs7403201	fp390_rs7403201.jpg
391	rs74415461	fp391_rs74415461.jpg
392	rs74606487	fp392_rs74606487.jpg
393	rs74837667	fp393_rs74837667.jpg
394	rs7498391	fp394_rs7498391.jpg
395	rs7592534	fp395_rs7592534.jpg
396	rs7608236	fp396_rs7608236.jpg
397	rs7622350	fp397_rs7622350.jpg
398	rs7645362	fp398_rs7645362.jpg
399	rs76832174	fp399_rs76832174.jpg
400	rs76839250	fp400_rs76839250.jpg
401	rs76888998	fp401_rs76888998.jpg
402	rs77023347	fp402_rs77023347.jpg
403	rs77138093	fp403_rs77138093.jpg
404	rs77681059	fp404_rs77681059.jpg
405	rs78418891	fp405_rs78418891.jpg
406	rs7929399	fp406_rs7929399.jpg
407	rs797860	fp407_rs797860.jpg
408	rs7982695	fp408_rs7982695.jpg
409	rs8049038	fp409_rs8049038.jpg
410	rs8051915	fp410_rs8051915.jpg
411	rs882099	fp411_rs882099.jpg
412	rs882100	fp412_rs882100.jpg
413	rs885479	fp413_rs885479.jpg
414	rs910873	fp414_rs910873.jpg
415	rs9471665	fp415_rs9471665.jpg
416	rs959945	fp416_rs959945.jpg
417	rs96621	fp417_rs96621.jpg
418	rs971888	fp418_rs971888.jpg
419	rs9833094	fp419_rs9833094.jpg
420	rs9848726	fp420_rs9848726.jpg
421	rs9867656	fp421_rs9867656.jpg
422	rs9923604	fp422_rs9923604.jpg
423	rs9939860	fp423_rs9939860.jpg
424	rs9940698	fp424_rs9940698.jpg
425	rs994974	fp425_rs994974.jpg
426	16	fp426_16.jpg
427	16	fp427_16.jpg
428	18	fp428_18.jpg
429	2	fp429_2.jpg
430	5	fp430_5.jpg
431	8	fp431_8.jpg
432	rs1033817713	fp432_rs1033817713.jpg
433	rs111882921	fp433_rs111882921.jpg
434	rs112144981	fp434_rs112144981.jpg
435	rs112233725	fp435_rs112233725.jpg
436	rs113849132	fp436_rs113849132.jpg
437	rs1177832007	fp437_rs1177832007.jpg
438	rs1184869422	fp438_rs1184869422.jpg
439	rs1204339	fp439_rs1204339.jpg
440	rs1239041581	fp440_rs1239041581.jpg
441	rs1270314695	fp441_rs1270314695.jpg
442	rs12736882	fp442_rs12736882.jpg
443	rs12740461	fp443_rs12740461.jpg
444	rs12921177	fp444_rs12921177.jpg
445	rs1352919512	fp445_rs1352919512.jpg
446	rs1378051	fp446_rs1378051.jpg
447	rs140308988	fp447_rs140308988.jpg
448	rs1454622	fp448_rs1454622.jpg
449	rs1454624	fp449_rs1454624.jpg
450	rs1468406915	fp450_rs1468406915.jpg
451	rs1469784580	fp451_rs1469784580.jpg
452	rs1555639944	fp452_rs1555639944.jpg
453	rs17305657	fp453_rs17305657.jpg
454	rs1805009	fp454_rs1805009.jpg
455	rs190046217	fp455_rs190046217.jpg
456	rs1991632	fp456_rs1991632.jpg
457	rs1997471	fp457_rs1997471.jpg
458	rs199800446	fp458_rs199800446.jpg
459	rs199991770	fp459_rs199991770.jpg
460	rs200481853	fp460_rs200481853.jpg
461	rs2035543357	fp461_rs2035543357.jpg
462	rs2036162358	fp462_rs2036162358.jpg
463	rs2124041	fp463_rs2124041.jpg
464	rs2168132	fp464_rs2168132.jpg
465	rs2268089	fp465_rs2268089.jpg
466	rs2280374	fp466_rs2280374.jpg
467	rs2284378	fp467_rs2284378.jpg
468	rs2424994	fp468_rs2424994.jpg
469	rs2425025	fp469_rs2425025.jpg
470	rs28431356	fp470_rs28431356.jpg
471	rs28777	fp471_rs28777.jpg
472	rs291671	fp472_rs291671.jpg
473	rs2918175	fp473_rs2918175.jpg
474	rs2918184	fp474_rs2918184.jpg
475	rs2976360	fp475_rs2976360.jpg
476	rs3114908	fp476_rs3114908.jpg
477	rs34323930	fp477_rs34323930.jpg
478	rs352935	fp478_rs352935.jpg
479	rs3764253	fp479_rs3764253.jpg
480	rs45609834	fp480_rs45609834.jpg
481	rs460879	fp481_rs460879.jpg
482	rs464349	fp482_rs464349.jpg
483	rs4911379	fp483_rs4911379.jpg
484	rs4911442	fp484_rs4911442.jpg
485	rs4968054	fp485_rs4968054.jpg
486	rs56069863	fp486_rs56069863.jpg
487	rs5934401	fp487_rs5934401.jpg
488	rs5934404	fp488_rs5934404.jpg
489	rs62209647	fp489_rs62209647.jpg
490	rs62210588	fp490_rs62210588.jpg
491	rs62211528	fp491_rs62211528.jpg
492	rs62211989	fp492_rs62211989.jpg
493	rs62543565	fp493_rs62543565.jpg
494	rs6640012	fp494_rs6640012.jpg
495	rs666006	fp495_rs666006.jpg
496	rs7029654	fp496_rs7029654.jpg
497	rs7033014	fp497_rs7033014.jpg
498	rs73253776	fp498_rs73253776.jpg
499	rs74836424	fp499_rs74836424.jpg
500	rs74840242	fp500_rs74840242.jpg
501	rs755548839	fp501_rs755548839.jpg
502	rs75923656	fp502_rs75923656.jpg
503	rs76309179	fp503_rs76309179.jpg
504	rs76924152	fp504_rs76924152.jpg
505	rs77295343	fp505_rs77295343.jpg
506	rs78139743	fp506_rs78139743.jpg
507	rs7877108	fp507_rs7877108.jpg
508	rs79138604	fp508_rs79138604.jpg
509	rs79172130	fp509_rs79172130.jpg
510	rs80088798	fp510_rs80088798.jpg
511	rs918017583	fp511_rs918017583.jpg
512	rs946223	fp512_rs946223.jpg
513	rs960940161	fp513_rs960940161.jpg
514	rs978730178	fp514_rs978730178.jpg
515	X	fp515_X.jpg
516	rs1001949	fp516_rs1001949.jpg
517	rs10093547	fp517_rs10093547.jpg
518	rs10425559	fp518_rs10425559.jpg
519	rs1042602	fp519_rs1042602.jpg
520	rs1050529	fp520_rs1050529.jpg
521	rs10810657	fp521_rs10810657.jpg
522	rs11170164	fp522_rs11170164.jpg
523	rs1126809	fp523_rs1126809.jpg
524	rs11993814	fp524_rs11993814.jpg
525	rs1204552	fp525_rs1204552.jpg
526	rs13020412	fp526_rs13020412.jpg
527	rs13043392	fp527_rs13043392.jpg
528	rs1393350	fp528_rs1393350.jpg
529	rs17091405	fp529_rs17091405.jpg
530	rs1765871	fp530_rs1765871.jpg
531	rs1805005	fp531_rs1805005.jpg
532	rs183671	fp532_rs183671.jpg
533	rs2064348	fp533_rs2064348.jpg
534	rs2071054	fp534_rs2071054.jpg
535	rs2080303	fp535_rs2080303.jpg
536	rs2116709	fp536_rs2116709.jpg
537	rs214785	fp537_rs214785.jpg
538	rs2153271	fp538_rs2153271.jpg
539	rs2253335	fp539_rs2253335.jpg
540	rs2776353	fp540_rs2776353.jpg
541	rs28798718	fp541_rs28798718.jpg
542	rs2924567	fp542_rs2924567.jpg
543	rs3213182	fp543_rs3213182.jpg
544	rs421284	fp544_rs421284.jpg
545	rs463701	fp545_rs463701.jpg
546	rs4778138	fp546_rs4778138.jpg
547	rs4911310	fp547_rs4911310.jpg
548	rs57142672	fp548_rs57142672.jpg
549	rs6058339	fp549_rs6058339.jpg
550	rs6059592	fp550_rs6059592.jpg
551	rs6059743	fp551_rs6059743.jpg
552	rs6060003	fp552_rs6060003.jpg
553	rs6088519	fp553_rs6088519.jpg
554	rs6088520	fp554_rs6088520.jpg
555	rs6088619	fp555_rs6088619.jpg
556	rs6141443	fp556_rs6141443.jpg
557	rs6142047	fp557_rs6142047.jpg
558	rs6142206	fp558_rs6142206.jpg
559	rs61824911	fp559_rs61824911.jpg
560	rs62291440	fp560_rs62291440.jpg
561	rs7174027	fp561_rs7174027.jpg
562	rs7183877	fp562_rs7183877.jpg
563	rs7204478	fp563_rs7204478.jpg
564	rs721970	fp564_rs721970.jpg
565	rs7266300	fp565_rs7266300.jpg
566	rs7271289	fp566_rs7271289.jpg
567	rs73183643	fp567_rs73183643.jpg
568	rs73635312	fp568_rs73635312.jpg
569	rs7738939	fp569_rs7738939.jpg
570	rs7776701	fp570_rs7776701.jpg
571	rs78097823	fp571_rs78097823.jpg
572	rs7874604	fp572_rs7874604.jpg
573	rs8028689	fp573_rs8028689.jpg
574	rs8039195	fp574_rs8039195.jpg
575	rs819162	fp575_rs819162.jpg
576	rs819163	fp576_rs819163.jpg
577	rs916977	fp577_rs916977.jpg
578	rs9275642	fp578_rs9275642.jpg
579	rs959829	fp579_rs959829.jpg
580	16	fp580_16.jpg
581	rs10259553	fp581_rs10259553.jpg
582	rs10519170	fp582_rs10519170.jpg
583	rs10776925	fp583_rs10776925.jpg
584	rs10858314	fp584_rs10858314.jpg
585	rs1105691	fp585_rs1105691 .jpg
586	rs11070627	fp586_rs11070627.jpg
587	rs11074326	fp587_rs11074326.jpg
588	rs11076606	fp588_rs11076606.jpg
589	rs11076664	fp589_rs11076664.jpg
590	rs11103631	fp590_rs11103631.jpg
591	rs111334430	fp591_rs111334430.jpg
592	rs111446662	fp592_rs111446662.jpg
593	rs111460975	fp593_rs111460975.jpg
594	rs1129038	fp594_rs1129038.jpg
595	rs113696351	fp595_rs113696351.jpg
596	rs113754072	fp596_rs113754072.jpg
597	rs113955902	fp597_rs113955902.jpg
598	rs11631797	fp598_rs11631797.jpg
599	rs11636232	fp599_rs11636232.jpg
600	rs11637235	fp600_rs11637235.jpg
601	rs11642231	fp601_rs11642231.jpg
602	rs11648785	fp602_rs11648785.jpg
603	rs116978932	fp603_rs116978932.jpg
604	rs117119427	fp604_rs117119427.jpg
605	rs117219845	fp605_rs117219845.jpg
606	rs117961323	fp606_rs117961323.jpg
607	rs11854994	fp607_rs11854994.jpg
608	rs11862081	fp608_rs11862081.jpg
609	rs11864726	fp609_rs11864726.jpg
610	rs12050936	fp610_rs12050936.jpg
611	rs12050940	fp611_rs12050940.jpg
612	rs1205312	fp612_rs1205312.jpg
613	rs12210050	fp613_rs12210050.jpg
614	rs1229078091	fp614_rs1229078091.jpg
615	rs12295166	fp615_rs12295166.jpg
616	rs12350739	fp616_rs12350739.jpg
617	rs12440978	fp617_rs12440978.jpg
618	rs12448464	fp618_rs12448464.jpg
619	rs12591531	fp619_rs12591531.jpg
620	rs12592282	fp620_rs12592282.jpg
621	rs12592363	fp621_rs12592363.jpg
622	rs12592730	fp622_rs12592730.jpg
623	rs12593163	fp623_rs12593163.jpg
624	rs12593929	fp624_rs12593929.jpg
625	rs12595630	fp625_rs12595630.jpg
626	rs12896399	fp626_rs12896399.jpg
627	rs12904397	fp627_rs12904397.jpg
628	rs12912427	fp628_rs12912427.jpg
629	rs12913316	fp629_rs12913316.jpg
630	rs12920340	fp630_rs12920340.jpg
631	rs12924902	fp631_rs12924902.jpg
632	rs1331427	fp632_rs1331427.jpg
633	rs13336753	fp633_rs13336753.jpg
634	rs13379587	fp634_rs13379587.jpg
635	rs13379995	fp635_rs13379995.jpg
636	rs141063404	fp636_rs141063404.jpg
637	rs141685696	fp637_rs141685696.jpg
638	rs142477460	fp638_rs142477460.jpg
639	rs143863603	fp639_rs143863603.jpg
640	rs145688468	fp640_rs145688468.jpg
641	rs146891884	fp641_rs146891884.jpg
642	rs147343529	fp642_rs147343529.jpg
643	rs148081642	fp643_rs148081642.jpg
644	rs149906873	fp644_rs149906873.jpg
645	rs149963581	fp645_rs149963581.jpg
646	rs1531916	fp646_rs1531916.jpg
647	rs154659	fp647_rs154659.jpg
648	rs1562587	fp648_rs1562587.jpg
649	rs1667392	fp649_rs1667392.jpg
650	rs1667394	fp650_rs1667394.jpg
651	rs16950927	fp651_rs16950927.jpg
652	rs16950941	fp652_rs16950941.jpg
653	rs16950949	fp653_rs16950949.jpg
654	rs16950979	fp654_rs16950979.jpg
655	rs16950987	fp655_rs16950987.jpg
656	rs16950993	fp656_rs16950993.jpg
657	rs16960434	fp657_rs16960434.jpg
658	rs16960450	fp658_rs16960450.jpg
659	rs16960451	fp659_rs16960451.jpg
660	rs16960453	fp660_rs16960453.jpg
661	rs16960541	fp661_rs16960541.jpg
662	rs16960843	fp662_rs16960843.jpg
663	rs16961610	fp663_rs16961610.jpg
664	rs17305573	fp664_rs17305573.jpg
665	rs1800407	fp665_rs1800407.jpg
666	rs1820489	fp666_rs1820489.jpg
667	rs1843144	fp667_rs1843144.jpg
668	rs186790432	fp668_rs186790432.jpg
669	rs1869454	fp669_rs1869454.jpg
670	rs1872304	fp670_rs1872304.jpg
671	rs189893622	fp671_rs189893622.jpg
672	rs1912640	fp672_rs1912640.jpg
673	rs191502091	fp673_rs191502091.jpg
674	rs2016236	fp674_rs2016236.jpg
675	rs2238289	fp675_rs2238289.jpg
676	rs2240201	fp676_rs2240201.jpg
677	rs2240202	fp677_rs2240202.jpg
678	rs2240203	fp678_rs2240203.jpg
679	rs2240204	fp679_rs2240204.jpg
680	rs2240208	fp680_rs2240208.jpg
681	rs2346050	fp681_rs2346050.jpg
682	rs2346051	fp682_rs2346051.jpg
683	rs2346094	fp683_rs2346094.jpg
684	rs2346095	fp684_rs2346095.jpg
685	rs2353033	fp685_rs2353033.jpg
686	rs2413890	fp686_rs2413890.jpg
687	rs2424995	fp687_rs2424995.jpg
688	rs2434870	fp688_rs2434870.jpg
689	rs2460455	fp689_rs2460455.jpg
690	rs250417	fp690_rs250417.jpg
691	rs2525913	fp691_rs2525913.jpg
692	rs2525936	fp692_rs2525936.jpg
693	rs28117	fp693_rs28117.jpg
694	rs28643511	fp694_rs28643511.jpg
695	rs2914460	fp695_rs2914460.jpg
696	rs2924566	fp696_rs2924566.jpg
697	rs2924572	fp697_rs2924572.jpg
698	rs2946630	fp698_rs2946630.jpg
699	rs2965317	fp699_rs2965317.jpg
700	rs2965318	fp700_rs2965318.jpg
701	rs3212359	fp701_rs3212359.jpg
702	rs3212361	fp702_rs3212361.jpg
703	rs3212363	fp703_rs3212363.jpg
704	rs33954570	fp704_rs33954570.jpg
705	rs34395984	fp705_rs34395984.jpg
706	rs34753377	fp706_rs34753377.jpg
707	rs35389	fp707_rs35389.jpg
708	rs35408	fp708_rs35408.jpg
709	rs35412	fp709_rs35412.jpg
710	rs35480968	fp710_rs35480968.jpg
711	rs3803676	fp711_rs3803676.jpg
712	rs3803677	fp712_rs3803677.jpg
713	rs3803680	fp713_rs3803680.jpg
714	rs3843706	fp714_rs3843706.jpg
715	rs3862443	fp715_rs3862443.jpg
716	rs390849	fp716_rs390849.jpg
717	rs3935312	fp717_rs3935312.jpg
718	rs3935591	fp718_rs3935591.jpg
719	rs3940272	fp719_rs3940272.jpg
720	rs397564	fp720_rs397564.jpg
721	rs4074658	fp721_rs4074658.jpg
722	rs4248913	fp722_rs4248913.jpg
723	rs432936	fp723_rs432936.jpg
724	rs4372669	fp724_rs4372669.jpg
725	rs4499232	fp725_rs4499232.jpg
726	rs4511532	fp726_rs4511532.jpg
727	rs45479993	fp727_rs45479993.jpg
728	rs45552332	fp728_rs45552332.jpg
729	rs4621232	fp729_rs4621232.jpg
730	rs463181	fp730_rs463181.jpg
731	rs463930	fp731_rs463930.jpg
732	rs464274	fp732_rs464274.jpg
733	rs4774527	fp733_rs4774527.jpg
734	rs4774557	fp734_rs4774557.jpg
735	rs4775727	fp735_rs4775727.jpg
736	rs4775728	fp736_rs4775728.jpg
737	rs4775730	fp737_rs4775730.jpg
738	rs4778137	fp738_rs4778137.jpg
739	rs4778236	fp739_rs4778236.jpg
740	rs4778237	fp740_rs4778237.jpg
741	rs4778241	fp741_rs4778241.jpg
742	rs4785686	fp742_rs4785686.jpg
743	rs4785687	fp743_rs4785687.jpg
744	rs4785688	fp744_rs4785688.jpg
745	rs4785689	fp745_rs4785689.jpg
746	rs4785690	fp746_rs4785690.jpg
747	rs4785691	fp747_rs4785691.jpg
748	rs4841952	fp748_rs4841952.jpg
749	rs4841953	fp749_rs4841953.jpg
750	rs4911466	fp750_rs4911466.jpg
751	rs4932685	fp751_rs4932685.jpg
752	rs494230	fp752_rs494230.jpg
753	rs504376	fp753_rs504376.jpg
754	rs55637757	fp754_rs55637757.jpg
755	rs55695988	fp755_rs55695988.jpg
756	rs56020497	fp756_rs56020497.jpg
757	rs56238684	fp757_rs56238684.jpg
758	rs56325371	fp758_rs56325371.jpg
759	rs56839008	fp759_rs56839008.jpg
760	rs57079108	fp760_rs57079108.jpg
761	rs57505611	fp761_rs57505611.jpg
762	rs57641774	fp762_rs57641774.jpg
763	rs57654699	fp763_rs57654699.jpg
764	rs58164482	fp764_rs58164482.jpg
765	rs58764974	fp765_rs58764974.jpg
766	rs58843292	fp766_rs58843292.jpg
767	rs59310062	fp767_rs59310062.jpg
768	rs595869	fp768_rs595869.jpg
769	rs60025758	fp769_rs60025758.jpg
770	rs60107275	fp770_rs60107275.jpg
771	rs607006	fp771_rs607006.jpg
772	rs60724534	fp772_rs60724534.jpg
773	rs60997773	fp773_rs60997773.jpg
774	rs61266109	fp774_rs61266109.jpg
775	rs61368565	fp775_rs61368565.jpg
776	rs6142422	fp776_rs6142422.jpg
777	rs61511707	fp777_rs61511707.jpg
778	rs61585051	fp778_rs61585051.jpg
779	rs61756152	fp779_rs61756152.jpg
780	rs61756153	fp780_rs61756153.jpg
781	rs62007489	fp781_rs62007489.jpg
782	rs62007494	fp782_rs62007494.jpg
783	rs62211613	fp783_rs62211613.jpg
784	rs62211619	fp784_rs62211619.jpg
785	rs62211621	fp785_rs62211621.jpg
786	rs62212171	fp786_rs62212171.jpg
787	rs62212173	fp787_rs62212173.jpg
788	rs62212235	fp788_rs62212235.jpg
789	rs6497257	fp789_rs6497257.jpg
790	rs6497260	fp790_rs6497260.jpg
791	rs6497262	fp791_rs6497262.jpg
792	rs6497263	fp792_rs6497263.jpg
793	rs6497287	fp793_rs6497287.jpg
794	rs6497292	fp794_rs6497292.jpg
795	rs6497293	fp795_rs6497293.jpg
796	rs6500425	fp796_rs6500425.jpg
797	rs67689854	fp797_rs67689854.jpg
798	rs680716	fp798_rs680716.jpg
799	rs7044564	fp799_rs7044564.jpg
800	rs7163496	fp800_rs7163496.jpg
801	rs7164220	fp801_rs7164220.jpg
802	rs7164700	fp802_rs7164700.jpg
803	rs7165158	fp803_rs7165158.jpg
804	rs7168800	fp804_rs7168800.jpg
805	rs7170781	fp805_rs7170781.jpg
806	rs7170852	fp806_rs7170852.jpg
807	rs7182340	fp807_rs7182340.jpg
808	rs7182377	fp808_rs7182377.jpg
809	rs7195066	fp809_rs7195066.jpg
810	rs7196459	fp810_rs7196459.jpg
811	rs72625134	fp811_rs72625134.jpg
812	rs72625135	fp812_rs72625135.jpg
813	rs72625136	fp813_rs72625136.jpg
814	rs72714118	fp814_rs72714118.jpg
815	rs72714121	fp815_rs72714121.jpg
816	rs72714142	fp816_rs72714142.jpg
817	rs72714143	fp817_rs72714143.jpg
818	rs72714147	fp818_rs72714147.jpg
819	rs7297245	fp819_rs7297245.jpg
820	rs73362608	fp820_rs73362608.jpg
821	rs73362658	fp821_rs73362658.jpg
822	rs73377768	fp822_rs73377768.jpg
823	rs7402990	fp823_rs7402990.jpg
824	rs7403279	fp824_rs7403279.jpg
825	rs74400391	fp825_rs74400391.jpg
826	rs74417197	fp826_rs74417197.jpg
827	rs74596919	fp827_rs74596919.jpg
828	rs74653330	fp828_rs74653330.jpg
829	rs74739972	fp829_rs74739972.jpg
830	rs74940492	fp830_rs74940492.jpg
831	rs7494942	fp831_rs7494942.jpg
832	rs74950057	fp832_rs74950057.jpg
833	rs7495114	fp833_rs7495114.jpg
834	rs7496228	fp834_rs7496228.jpg
835	rs7496326	fp835_rs7496326.jpg
836	rs7496514	fp836_rs7496514.jpg
837	rs7497270	fp837_rs7497270.jpg
838	rs7497759	fp838_rs7497759.jpg
839	rs75165924	fp839_rs75165924.jpg
840	rs75501824	fp840_rs75501824.jpg
841	rs75973130	fp841_rs75973130.jpg
842	rs76228202	fp842_rs76228202.jpg
843	rs76245154	fp843_rs76245154.jpg
844	rs76512054	fp844_rs76512054.jpg
845	rs76517692	fp845_rs76517692.jpg
846	rs76653853	fp846_rs76653853.jpg
847	rs76654715	fp847_rs76654715.jpg
848	rs77019455	fp848_rs77019455.jpg
849	rs77110324	fp849_rs77110324.jpg
850	rs77186129	fp850_rs77186129.jpg
851	rs77416688	fp851_rs77416688.jpg
852	rs77542847	fp852_rs77542847.jpg
853	rs7773487	fp853_rs7773487.jpg
854	rs78230778	fp854_rs78230778.jpg
855	rs784416	fp855_rs784416.jpg
856	rs78699119	fp856_rs78699119.jpg
857	rs78937007	fp857_rs78937007.jpg
858	rs78980176	fp858_rs78980176.jpg
859	rs79087600	fp859_rs79087600.jpg
860	rs79097182	fp860_rs79097182.jpg
861	rs79476584	fp861_rs79476584.jpg
862	rs79494067	fp862_rs79494067.jpg
863	rs79777584	fp863_rs79777584.jpg
864	rs79878851	fp864_rs79878851.jpg
865	rs8025035	fp865_rs8025035.jpg
866	rs8030709	fp866_rs8030709.jpg
867	rs8030941	fp867_rs8030941.jpg
868	rs8031097	fp868_rs8031097.jpg
869	rs8034699	fp869_rs8034699.jpg
870	rs8036159	fp870_rs8036159.jpg
871	rs8036480	fp871_rs8036480.jpg
872	rs8041209	fp872_rs8041209.jpg
873	rs8042159	fp873_rs8042159.jpg
874	rs8043881	fp874_rs8043881.jpg
875	rs8051247	fp875_rs8051247.jpg
876	rs8059968	fp876_rs8059968.jpg
877	rs8060502	fp877_rs8060502.jpg
878	rs8063180	fp878_rs8063180.jpg
879	rs8182028	fp879_rs8182028.jpg
880	rs8182077	fp880_rs8182077.jpg
881	rs9788730	fp881_rs9788730.jpg
882	rs9925887	fp882_rs9925887.jpg
883	rs9926296	fp883_rs9926296.jpg
884	rs997212	fp884_rs997212.jpg
