# Supplementary material for: A systematic review of skin ageing genes: gene pleiotropy and genes on the chromosomal band 16q24.3 may drive skin ageing
Source: Sci Rep. 2022 Jul 30;12:13099. doi: 10.1038/s41598-022-17443-1 (PMC9338925; doi:10.1038/s41598-022-17443-1)
Supplement: Supplementary file 2 — Supplementary Information 2. [file 41598_2022_17443_MOESM2_ESM.zip]

Archive with 46 entries (38 files):
- Supplementary Information/
- Supplementary Information/Figure S1 - GEO Dataset GSE85358/
- Supplementary Information/Figure S1 - GEO Dataset GSE85358/Supplementary Figure S1a.JPG
- Supplementary Information/Figure S1 - GEO Dataset GSE85358/Supplementary Figure S1b.JPG
- Supplementary Information/Figure S1 - GEO Dataset GSE85358/Supplementary Figure S1c.JPG
- Supplementary Information/Figure S1 - GEO Dataset GSE85358/Supplementary Figure S1d.JPG
- Supplementary Information/Figure S2 - GEO Dataset GSE108674/
- Supplementary Information/Figure S2 - GEO Dataset GSE108674/Supplementary Figure S2a.JPG
- Supplementary Information/Figure S2 - GEO Dataset GSE108674/Supplementary Figure S2b.JPG
- Supplementary Information/Figure S2 - GEO Dataset GSE108674/Supplementary Figure S2c.JPG
- Supplementary Information/Figure S2 - GEO Dataset GSE108674/Supplementary Figure S2d.JPG
- Supplementary Information/Figure S3- GEO Dataset GSE44805/
- Supplementary Information/Figure S3- GEO Dataset GSE44805/Supplementary Figure S3a.JPG
- Supplementary Information/Figure S3- GEO Dataset GSE44805/Supplementary Figure S3b.JPG
- Supplementary Information/Figure S3- GEO Dataset GSE44805/Supplementary Figure S3c.JPG
- Supplementary Information/Figure S3- GEO Dataset GSE44805/Supplementary Figure S3d.JPG
- Supplementary Information/Figure S4 - GEO Dataset GSE109778/
- Supplementary Information/Figure S4 - GEO Dataset GSE109778/Supplementary Figure S4a.JPG
- Supplementary Information/Figure S4 - GEO Dataset GSE109778/Supplementary Figure S4b.JPG
- Supplementary Information/Figure S4 - GEO Dataset GSE109778/Supplementary Figure S4c.JPG
- Supplementary Information/Figure S4 - GEO Dataset GSE109778/Supplementary Figure S4d.JPG
- Supplementary Information/Figure S5 - GEO Dataset GSE181022/
- Supplementary Information/Figure S5 - GEO Dataset GSE181022/Supplementary Figure S5a.JPG
- Supplementary Information/Figure S5 - GEO Dataset GSE181022/Supplementary Figure S5b.JPG
- Supplementary Information/Figure S5 - GEO Dataset GSE181022/Supplementary Figure S5c.JPG
- Supplementary Information/Figure S5 - GEO Dataset GSE181022/Supplementary Figure S5d.JPG
- Supplementary Information/Figure S5 - GEO Dataset GSE181022/Supplementary Figure S5e.JPG
- Supplementary Information/Figure S5 - GEO Dataset GSE181022/Supplementary Figure S5f.JPG
- Supplementary Information/Figure S5 - GEO Dataset GSE181022/Supplementary Figure S5g.JPG
- Supplementary Information/Figure S5 - GEO Dataset GSE181022/Supplementary Figure S5h.JPG
- Supplementary Information/Figure S6 - GEO Dataset GSE102676/
- Supplementary Information/Figure S6 - GEO Dataset GSE102676/Supplementary Figure S6a.JPG
- Supplementary Information/Figure S6 - GEO Dataset GSE102676/Supplementary Figure S6b.JPG
- Supplementary Information/Figure S6 - GEO Dataset GSE102676/Supplementary Figure S6c.JPG
- Supplementary Information/Figure S6 - GEO Dataset GSE102676/Supplementary Figure S6d.JPG
- Supplementary Information/Figure S6 - GEO Dataset GSE102676/Supplementary Figure S6e.JPG
- Supplementary Information/Figure S6 - GEO Dataset GSE102676/Supplementary Figure S6f.JPG
- Supplementary Information/Figure S6 - GEO Dataset GSE102676/Supplementary Figure S6g.JPG
- Supplementary Information/Figure S6 - GEO Dataset GSE102676/Supplementary Figure S6h.JPG
- Supplementary Information/Figure S7 - GEO Dataset GSE17046/
- Supplementary Information/Figure S7 - GEO Dataset GSE17046/Supplementary Figure S7a.JPG
- Supplementary Information/Figure S7 - GEO Dataset GSE17046/Supplementary Figure S7b.JPG
- Supplementary Information/Figure S7 - GEO Dataset GSE17046/Supplementary Figure S7c.JPG
- Supplementary Information/Figure S7 - GEO Dataset GSE17046/Supplementary Figure S7d.JPG
- Supplementary Information/Supplementary References.docx
- Supplementary Information/Supplementary Tables S1-S12.xlsx
