# Supplementary material for: A systematic review of skin ageing genes: gene pleiotropy and genes on the chromosomal band 16q24.3 may drive skin ageing
Source: Sci Rep. 2022 Jul 30;12:13099. doi: 10.1038/s41598-022-17443-1 (PMC9338925; doi:10.1038/s41598-022-17443-1)
Supplement: Supplementary file 2 — Supplementary Information 2. [file 41598_2022_17443_MOESM2_ESM.zip › Supplementary Information/Supplementary Tables S1-S12.xlsx]

## Sheet: Table Legends
Table Legends
Table S1	PRISMA checklist and abstract checklist for systematic review and meta-analysis. (From Moher D, Liberati A, Tetzlaff J, Altman DG, The PRISMA Group (2009). Preferred Reporting Items for Systematic Reviews and Meta-Analyses: The PRISMA Statement. PLoS Med 6(7): e1000097. doi:10.1371/journal.pmed1000097)
Table S2	Demographics of the study populations included in the literature review. Definitions and assessment methods for the respective skin ageing phenotypes and the genotyping arrays used to identify SNPs to investigate are also summarised.
Table S3	Detailed descriptions of skin agieng phenotypes classified by the nature of the respective assessment methods.
Table S4	The 56 skin ageing phenotypes categorised by type and anatomical location. In cases where multiple phenotypes were collapsed into a single phenotype ID, the description of the constituent subphenotypes are described in the column titled 'Phenotype Description'.
Table S5	Detailed SNP-Phenotype association data used to generate Supplementary Figures S1 to S3. All SNP-Phenotype association data reported in Genome Wide Association Studies published prior to this literature review are reported in a consistent format. To obtain the most recent information, all SNP coordinates were lifted over from their original assembly to the hg38 human assembly. To maximise usabili…
Table S6	Genes containing SNPs with Genome Wide Association Suggestive Significance associations (p<1E-05) with two or more morphologically distinct phenotypes (i.e., Phenotype Categories A, B, C, and/or D) are defined as pleiotropic skin agieng genes. Pleiotropic skin ageing genes are reported and identified accordingly as skin colour genes, genes in the 16q24.3 chromosomal band, or belonging to neither …
Table S7	All genes reported in Genome Wide Association Studies published prior to this literature review. For every gene, the number of times that SNPs within the gene have been reported to be at Genome Wide Association Suggestive Significance association (p<1E-05) with skin ageing phenotypes is described (e.g., if Sig A is 1, it means that in all published GWAS studies that we reviewed, this gene has 1 s…
Table S8	All SNPs reported in Genome Wide Association Studies published prior to this literature review. For every SNP, its pleiotropy is indicated and the number of times that it has been reported to be at Genome Wide Association Suggestive Significance association (p<1E-05) with skin ageing phenotypes is described (e.g., if Sig A is 1, it means that in all published GWAS studies that we reviewed, this S…
Table S9	General enrichment of i) all skin ageing genes, ii) skin ageing genes stratified by the four morphologically distinct phenotypes (i.e., Phenotype Categories A, B, C, and/or D), and iii) pleiotropic skin ageing genes.
Table S10	Network enrichment of i) all skin ageing genes, ii) skin ageing genes stratified by the four morphologically distinct phenotypes (i.e., Phenotype Categories A, B, C, and/or D), and iii) pleiotropic skin ageing genes. The hub genes identified through network enrichment are then put through general enrichment to further identify enriched terms.
Table S11	Expression ratio of pleiotropic skin ageing and hub genes identified in relevant GEO Datasets. The expression ratio is defined as the average expression level in the cases (e.g., aged skin tissue or skin tissue exhibiting skin ageing phenotypes or cells exposed to a treatment) against the average expression level of the reference group (i.e., young skin tissue or adjacent normal skin or untreated…
Table S12	Expression ratio of skin colour genes identified in relevant GEO Datasets. The expression ratio is defined as the average expression level in the cases (e.g., aged skin tissue or skin tissue exhibiting skin ageing phenotypes or cells exposed to a treatment) against the average expression level of the reference group (i.e., young skin tissue or adjacent normal skin or untreated cells). Asterisks (…

## Sheet: S1 - PRISMA
PRISMA Checklist
Section and Topic	Item #	Checklist item	Location where item is reported
TITLE
Title	1	Identify the report as a systematic review.	Title
ABSTRACT
Abstract	2	See the PRISMA 2020 for Abstracts checklist.	Abstract
INTRODUCTION
Rationale	3	Describe the rationale for the review in the context of existing knowledge.	Section 4.2
Objectives	4	Provide an explicit statement of the objective(s) or question(s) the review addresses.	Section 4.3
METHODS
Eligibility criteria	5	Specify the inclusion and exclusion criteria for the review and how studies were grouped for the syntheses.	Section 5.2.1 and 5.2.2
Information sources	6	Specify all databases, registers, websites, organisations, reference lists and other sources searched or consulted to identify studies. Specify the date when each source was last searched or consulted.	Section 5.2.1
Search strategy	7	Present the full search strategies for all databases, registers and websites, including any filters and limits used.	Section 5.2.1
Selection process	8	Specify the methods used to decide whether a study met the inclusion criteria of the review, including how many reviewers screened each record and each report retrieved, whether they worked independently, and if applicable, details of automation tools used in the process.	Section 5.2.2
Data collection process	9	Specify the methods used to collect data from reports, including how many reviewers collected data from each report, whether they worked independently, any processes for obtaining or confirming data from study investigators, and if applicable, details of automation tools used in the process.	Section 5.2.2
Data items	10a	List and define all outcomes for which data were sought. Specify whether all results that were compatible with each outcome domain in each study were sought (e.g. for all measures, time points, analyses), and if not, the methods used to decide which results to collect.	Section 5.2.3
	10b	List and define all other variables for which data were sought (e.g. participant and intervention characteristics, funding sources). Describe any assumptions made about any missing or unclear information.	Section 5.2.3
Study risk of bias assessment	11	Specify the methods used to assess risk of bias in the included studies, including details of the tool(s) used, how many reviewers assessed each study and whether they worked independently, and if applicable, details of automation tools used in the process.	Section 5.2.2
Effect measures	12	Specify for each outcome the effect measure(s) (e.g. risk ratio, mean difference) used in the synthesis or presentation of results.	Section 5.2.4
Synthesis methods	13a	Describe the processes used to decide which studies were eligible for each synthesis (e.g. tabulating the study intervention characteristics and comparing against the planned groups for each synthesis (item #5)).	Section 5.2.2 and 5.2.4
	13b	Describe any methods required to prepare the data for presentation or synthesis, such as handling of missing summary statistics, or data conversions.	Section 5.2.4
	13c	Describe any methods used to tabulate or visually display results of individual studies and syntheses.	Section 5.2.4, 5.3.1, 5.3.2, 5.3.3, and 5.4
	13d	Describe any methods used to synthesize results and provide a rationale for the choice(s). If meta-analysis was performed, describe the model(s), method(s) to identify the presence and extent of statistical heterogeneity, and software package(s) used.	Section 5.2.4
	13e	Describe any methods used to explore possible causes of heterogeneity among study results (e.g. subgroup analysis, meta-regression).	NA
	13f	Describe any sensitivity analyses conducted to assess robustness of the synthesized results.	NA
Reporting bias assessment	14	Describe any methods used to assess risk of bias due to missing results in a synthesis (arising from reporting biases).	Section 5.2.4
Certainty assessment	15	Describe any methods used to assess certainty (or confidence) in the body of evidence for an outcome.	Section 5.2.4
RESULTS
Study selection	16a	Describe the results of the search and selection process, from the number of records identified in the search to the number of studies included in the review, ideally using a flow diagram.	Section 6.1
	16b	Cite studies that might appear to meet the inclusion criteria, but which were excluded, and explain why they were excluded.	Section 6.1
Study characteristics	17	Cite each included study and present its characteristics.	Section 6.2
Risk of bias in studies	18	Present assessments of risk of bias for each included study.	Section 6.3
Results of individual studies	19	For all outcomes, present, for each study: (a) summary statistics for each group (where appropriate) and (b) an effect estimate and its precision (e.g. confidence/credible interval), ideally using structured tables or plots.	Section 6.4
Results of syntheses	20a	For each synthesis, briefly summarise the characteristics and risk of bias among contributing studies.	Section 6.4, 6.5, 6.6, and 6.7
	20b	Present results of all statistical syntheses conducted. If meta-analysis was done, present for each the summary estimate and its precision (e.g. confidence/credible interval) and measures of statistical heterogeneity. If comparing groups, describe the direction of the effect.	Section 6.4
	20c	Present results of all investigations of possible causes of heterogeneity among study results.	Section 6.4
	20d	Present results of all sensitivity analyses conducted to assess the robustness of the synthesized results.	NA
Reporting biases	21	Present assessments of risk of bias due to missing results (arising from reporting biases) for each synthesis assessed.	Section 6.4
Certainty of evidence	22	Present assessments of certainty (or confidence) in the body of evidence for each outcome assessed.	Section 6.4
DISCUSSION
Discussion	23a	Provide a general interpretation of the results in the context of other evidence.	Section 6.5, 6.6, 6.7
	23b	Discuss any limitations of the evidence included in the review.	Section 7
	23c	Discuss any limitations of the review processes used.	Section 7
	23d	Discuss implications of the results for practice, policy, and future research.	Section 6 and 7
OTHER INFORMATION
Registration and protocol	24a	Provide registration information for the review, including register name and registration number, or state that the review was not registered.	NA
	24b	Indicate where the review protocol can be accessed, or state that a protocol was not prepared.	Section 12
	24c	Describe and explain any amendments to information provided at registration or in the protocol.	NA
Support	25	Describe sources of financial or non-financial support for the review, and the role of the funders or sponsors in the review.	Section 14
Competing interests	26	Declare any competing interests of review authors.	Section 13
Availability of data, code and other materials	27	Report which of the following are publicly available and where they can be found: template data collection forms; data extracted from included studies; data used for all analyses; analytic code; any other materials used in the review.	Section 12
From: Page MJ, McKenzie JE, Bossuyt PM, Boutron I, Hoffmann TC, Mulrow CD, et al. The PRISMA 2020 statement: an updated guideline for reporting systematic reviews. BMJ 2021;372:n71. doi: 10.1136/bmj.n71
For more information, visit: http://www.prisma-statement.org/
PRISMA Abstract Checklist
Section and Topic	Item #	Checklist item	Reported (Yes/No)
TITLE
Title	1	Identify the report as a systematic review.	Yes
BACKGROUND
Objectives	2	Provide an explicit statement of the main objective(s) or question(s) the review addresses.	Yes
METHODS
Eligibility criteria	3	Specify the inclusion and exclusion criteria for the review.	Yes
Information sources	4	Specify the information sources (e.g. databases, registers) used to identify studies and the date when each was last searched.	Yes
Risk of bias	5	Specify the methods used to assess risk of bias in the included studies.	Yes
Synthesis of results	6	Specify the methods used to present and synthesise results.	Yes
RESULTS
Included studies	7	Give the total number of included studies and participants and summarise relevant characteristics of studies.	Yes
Synthesis of results	8	Present results for main outcomes, preferably indicating the number of included studies and participants for each. If meta-analysis was done, report the summary estimate and confidence/credible interval. If comparing groups, indicate the direction of the effect (i.e. which group is favoured).	Yes
DISCUSSION
Limitations of evidence	9	Provide a brief summary of the limitations of the evidence included in the review (e.g. study risk of bias, inconsistency and imprecision).	Yes
Interpretation	10	Provide a general interpretation of the results and important implications.	Yes
OTHER
Funding	11	Specify the primary source of funding for the review.	Section 14
Registration	12	Provide the register name and registration number.	NA
From: Page MJ, McKenzie JE, Bossuyt PM, Boutron I, Hoffmann TC, Mulrow CD, et al. The PRISMA 2020 statement: an updated guideline for reporting systematic reviews. BMJ 2021;372:n71. doi: 10.1136/bmj.n71
For more information, visit: http://www.prisma-statement.org/

## Sheet: S2 - Demographics and Methods
Study	Authors	Year	Country, Area	Details of nationality	Study Type	Proposed Sample size	Final Sample Size	Number of Females	Gender	Age Range	Age Range (standard deviation)	Genotyping array and filtering	Ageing type	Phenotype Name (Described by study)	Phenotype Name (Classified into our 56 phenotypes)	Characteristic definition (how did the paper describe/define this phenotype?)	Location	Measurement method (examined by who?)	Measurement scale
The MC1R Gene and Youthful Looks	Liu et al., 2016	2016	No recruitment. Analyse data from The Netherlands (Rotterdam Study).	Dutch Europeans from the Rotterdam Study	Cross-sectional	Not Reported	2693	1449	Both	65.75	6.97	Over 8 million SNPs were found through genotyping and imputation. Genome-wide genotype data was imputed using 1000-Genomes (GIANT Phase I version 3) as the reference panel, using a two-step procedure imputation algorithm implemented in the program MACH-Minimac with default parameters. All SNPs with p<1E-05 (n=84 SNPs) were selected for replication in the Leiden Longevity Study cohort but none wer…	Extrinsic ageing	Perceived facial age (Non-adjusted for facial wrinkling and adjusted for facial wrinkling)	Perceived age	Perceived age is the 5-year age range that assessors think the subject look, using an en-face and a 45 degree photograph of the face, presented on a computer screen. These image are cropped around the neck and hair line. This is compared to the chronological age afterwards. Participants were not allowed to use any hair styling or face products (eg, creams, make-up) on or near the face or neck on …	Entire face	27 assessors (predominantly British) Unilever employees per image on average	Standardised full-face photographs were taken using the Premier 3dMD face3-plus UHD camera. Each assessor selected a five-year age range they thought the subject looked, using an en-face and a 45 degree photograph of the face, presented on a computer screen. Perceived facial age was measured by the residuals of regressing perceived age on chronological age.
The MC1R Gene and Youthful Looks	Liu et al., 2016	2016	No recruitment. Analyse data from The Netherlands (Rotterdam Study).	Dutch Europeans from the Rotterdam Study	Cross-sectional	Not Reported	2693	1449	Both	65.75	6.97	Over 8 million SNPs were found through genotyping and imputation. Genome-wide genotype data was imputed using 1000-Genomes (GIANT Phase I version 3) as the reference panel, using a two-step procedure imputation algorithm implemented in the program MACH-Minimac with default parameters. All SNPs with p<1E-05 (n=84 SNPs) were selected for replication in the Leiden Longevity Study cohort but none wer…	Extrinsic ageing	Facial wrinkling (shaded lines on the face)	Wrinkles	Wrinkles were detected using an image analysis algorithm on MATLAB 2013b. These were digitally removed from averaged faces to infer the influence of wrinkles on perceived age.	Entire face	MATLAB 2013b	The cumulative number of pixels detected as wrinkles (shaded lines on the face) as a percentage of total facial skin area
The MC1R Gene and Youthful Looks	Liu et al., 2016	2016	No recruitment. Analyse data from The Netherlands (Rotterdam Study).	Dutch Europeans from the Rotterdam Study	Cross-sectional	Not Reported	2693	1449	Both	65.75	6.97	Over 8 million SNPs were found through genotyping and imputation. Genome-wide genotype data was imputed using 1000-Genomes (GIANT Phase I version 3) as the reference panel, using a two-step procedure imputation algorithm implemented in the program MACH-Minimac with default parameters. All SNPs with p<1E-05 (n=84 SNPs) were selected for replication in the Leiden Longevity Study cohort but none wer…	Intrinsic ageing and extrinsic ageing	Facial pigmented spots	Solar lentigines and seborrheic keratosis	Facial pigmented spots were detected using an image analysis algorithm on MATLAB 2013b. These were digitally removed from averaged faces to infer the influence of wrinkles on perceived age.	Entire face	MATLAB 2013b	The cumulative number of pixels detected as pigmented spots (round spots with a high blue to red and green contrast) as a percentage of total facial skin area
The MC1R Gene and Youthful Looks	Liu et al., 2016	2016	No recruitment. Analyse data from The Netherlands (Leiden Longevity Study).	Dutch Europeans from the Leiden Longevity Study. This family-based study consists of 1,671 offspring of 421 nonagenarian sibling pairs of Dutch descent and their 744 partners.	Cross-sectional	Not Reported	599	351	Both	63.23	6.58	The SNPs that the researchers in this paper identified from the Rotterdam Study, were investigated in this cohort	Extrinsic ageing	Perceived facial age	Perceived age	Perceived age is the 5-year age range that assessors think the subject look, using an en-face and a 45 degree photograph of the face, presented on a computer screen. These image are cropped around the neck and hair line. This is compared to the chronological age afterwards. Participants were not allowed to use any hair styling or face products (eg, creams, make-up) on or near the face or neck on …	Entire face	60 assessors (predominantly British) Unilever employees per image on average	Standardised full-face photographs were taken using a Fuji digital camera. Each assessor selected a five-year age range they thought the subject looked, using an en-face and a 45 degree photograph of the face, presented on a computer screen. Perceived facial age was measured by the residuals of regressing perceived age on chronological age.
The MC1R Gene and Youthful Looks	Liu et al., 2016	2016	No recruitment. Analyse data from The Netherlands (Leiden Longevity Study).	Dutch Europeans from the Leiden Longevity Study. This family-based study consists of 1,671 offspring of 421 nonagenarian sibling pairs of Dutch descent and their 744 partners.	Cross-sectional	Not Reported	599	351	Both	63.23	6.58	The SNPs that the researchers in this paper identified from the Rotterdam Study, were investigated in this cohort	Extrinsic ageing	Facial wrinkling at the Crow's Feet region, cheek and upper inner arm	Crow's Feet Wrinkles	Wrinkles were assessed based on a 0–8 photo-reference scale by Griffiths et al (1992). Skin replicas or moulds were taken from the lateral eye area (crow’s feet region), cheek, and upper inner arm. The skin replicas were assessed in various perimeters.	Entire face	Done by assessors	Skin wrinkle grading of the facial images was done using a 0–8 photo-reference scale by Griffiths et al (1992) and graded by the number and depth of facial wrinkles. The following perimeters were assessed from the skin replicas - maximum wrinkle depth (Wt), skin roughness or average distance between skin furrows/lines (Sm), and overall skin uniformity (Sa), as they give predictions of perceived a…
The MC1R Gene and Youthful Looks	Liu et al., 2016	2016	No recruitment. Analyse data from The United Kingdom (TwinsUK Study)	Europeans from the TwinsUK Study	Cross-sectional	Not Reported	1173	1171	Mostly female (1171 female, 2 male)	59.73	9.44	The SNPs that the researchers in this paper identified from the Rotterdam Study, were investigated in this cohort	Extrinsic ageing	Perceived facial age	Perceived age	Perceived age is the 5-year age range that assessors think the subject look, using an en-face and a 45 degree photograph of the face, presented on a computer screen. These image are cropped around the neck and hair line. This is compared to the chronological age afterwards. Participants were not allowed to use any hair styling or face products (eg, creams, make-up) on or near the face or neck on …	Entire face	4 assessors per image	Standardised full-face photographs were taken using the Premier 3dMD face3-plus UHD camera. The average perceived age from the four assessors was used and they calculated twin correlations for the difference between perceived facial age and chronological age within 362 pairs of monozygotic twins and 413 pairs of dizygotic twins.
The MC1R Gene and Youthful Looks	Liu et al., 2016	2016	No recruitment. Analyse data from The United Kingdom (TwinsUK Study)	Europeans from the TwinsUK Study	Cross-sectional	Not Reported	1173	1171	Mostly female (1171 female, 2 male)	59.73	9.44	The SNPs that the researchers in this paper identified from the Rotterdam Study, were investigated in this cohort	Extrinsic ageing	Facial wrinkling at the Crow's Feet region, cheek and upper inner arm	Crow's Feet Wrinkles	Wrinkles were assessed based on a 0–8 photo-reference scale by Griffiths et al (1992). Skin replicas or moulds were taken from the lateral eye area (crow’s feet region), cheek, and upper inner arm. The skin replicas were assessed in various perimeters.	Entire face	5 assessors	Skin wrinkle grading of the facial images was done using a 0–8 photo-reference scale by Griffiths et al (1992) and graded by the number and depth of facial wrinkles. The following perimeters were assessed from the skin replicas - maximum wrinkle depth (Wt), skin roughness or average distance between skin furrows/lines (Sm), and overall skin uniformity (Sa), as they give predictions of perceived a…
A Genome-Wide Association Study Identifies the Skin Color Genes IRF4 , MC1R , ASIP , and BNC2 Influencing Facial Pigmented Spots	Jacobs, Hamer, et al., 2015	2015	No recruitment. Analyse data from The Netherlands (Rotterdam Study).	Northwestern European ancestry from the Rotterdam Study	Cross-sectional	Not Reported	2844	1323	1521 male, 1323 female	66.9	8	537,405 SNPs from the whole genome were identified using Infinium II HumanHap 550 and 660 K Genotyping BeadChip version 3 microarrays. Separate imputation was performed for each Rotterdam Study cohort, using the MACH software, imputed based on the 1000G Phase I Integrated Release Version 3 (released in March 2012) reference panel (Genomes Project C, 2012), giving a total of 6,846,125 autosomal SN…	Intrinsic ageing and extrinsic ageing	Facial Pigmented Spots (Solar lentigines)	Solar lentigines	Solar lentigines are facial pigmented lesions. Facial pigmented lesions were indiscriminately detected and quantified from high-resolution digital photographs, using semi-automated image analysis. However, other facial pigmented lesions found in minor quantities in the target population (seborrheic keratosis > melanocytic nevi = freckles = melasma) could have been quantified together as well.	Forehead	Digital quantification tool to pick up all the facial pigmented spots and lesions in a more objective and sensitive way.	Percentage of affected area
A Genome-Wide Association Study Identifies the Skin Color Genes IRF4 , MC1R , ASIP , and BNC2 Influencing Facial Pigmented Spots	Jacobs, Hamer, et al., 2015	2015	No recruitment. Analyse data from The Netherlands (Rotterdam Study).	Northwestern European ancestry from the Rotterdam Study	Cross-sectional	Not Reported	2844	1323	1521 male, 1323 female	66.9	8	537,405 SNPs from the whole genome were identified using Infinium II HumanHap 550 and 660 K Genotyping BeadChip version 3 microarrays. Separate imputation was performed for each Rotterdam Study cohort, using the MACH software, imputed based on the 1000G Phase I Integrated Release Version 3 (released in March 2012) reference panel (Genomes Project C, 2012), giving a total of 6,846,125 autosomal SN…	Intrinsic ageing and extrinsic ageing	Facial Pigmented Spots (A minority of seborrheic keratosis (They were picked up by digitally quantifying the pigment spots))	Seborrheic keratosis	Solar lentigines are facial pigmented lesions. Facial pigmented lesions were indiscriminately detected and quantified from high-resolution digital photographs, using semi-automated image analysis. However, other facial pigmented lesions found in minor quantities in the target population (seborrheic keratosis > melanocytic nevi = freckles = melasma) could have been quantified together as well.	Forehead	Digital quantification tool to pick up all the facial pigmented spots and lesions in a more objective and sensitive way.	Percentage of affected area
A Genome-Wide Association Study Identifies the Skin Color Genes IRF4 , MC1R , ASIP , and BNC2 Influencing Facial Pigmented Spots	Jacobs, Hamer, et al., 2015	2015	No recruitment. Analyse data from The Netherlands (Rotterdam Study).	Northwestern European ancestry from the Rotterdam Study	Cross-sectional	Not Reported	2844	1323	1521 male, 1323 female	66.9	8	537,405 SNPs from the whole genome were identified using Infinium II HumanHap 550 and 660 K Genotyping BeadChip version 3 microarrays. Separate imputation was performed for each Rotterdam Study cohort, using the MACH software, imputed based on the 1000G Phase I Integrated Release Version 3 (released in March 2012) reference panel (Genomes Project C, 2012), giving a total of 6,846,125 autosomal SN…	Intrinsic ageing and extrinsic ageing	Facial Pigmented Spots (Solar lentigines)	Solar lentigines	Solar lentigines are facial pigmented lesions. Facial pigmented lesions were indiscriminately detected and quantified from high-resolution digital photographs, using semi-automated image analysis. However, other facial pigmented lesions found in minor quantities in the target population (seborrheic keratosis > melanocytic nevi = freckles = melasma) could have been quantified together as well.	Cheek(s)	Digital quantification tool to pick up all the facial pigmented spots and lesions in a more objective and sensitive way.	Percentage of affected area
A Genome-Wide Association Study Identifies the Skin Color Genes IRF4 , MC1R , ASIP , and BNC2 Influencing Facial Pigmented Spots	Jacobs, Hamer, et al., 2015	2015	No recruitment. Analyse data from The Netherlands (Rotterdam Study).	Northwestern European ancestry from the Rotterdam Study	Cross-sectional	Not Reported	2844	1323	1521 male, 1323 female	66.9	8	537,405 SNPs from the whole genome were identified using Infinium II HumanHap 550 and 660 K Genotyping BeadChip version 3 microarrays. Separate imputation was performed for each Rotterdam Study cohort, using the MACH software, imputed based on the 1000G Phase I Integrated Release Version 3 (released in March 2012) reference panel (Genomes Project C, 2012), giving a total of 6,846,125 autosomal SN…	Intrinsic ageing and extrinsic ageing	Facial Pigmented Spots (A minority of seborrheic keratosis (They were picked up by digitally quantifying the pigment spots))	Seborrheic keratosis	Solar lentigines are facial pigmented lesions. Facial pigmented lesions were indiscriminately detected and quantified from high-resolution digital photographs, using semi-automated image analysis. However, other facial pigmented lesions found in minor quantities in the target population (seborrheic keratosis > melanocytic nevi = freckles = melasma) could have been quantified together as well.	Cheek(s)	Digital quantification tool to pick up all the facial pigmented spots and lesions in a more objective and sensitive way.	Percentage of affected area
A Genome-Wide Association Study Identifies the Skin Color Genes IRF4 , MC1R , ASIP , and BNC2 Influencing Facial Pigmented Spots	Jacobs, Hamer, et al., 2015	2015	No recruitment. Analyse data from The Netherlands (Rotterdam Study).	Northwestern European ancestry from the Rotterdam Study	Cross-sectional	Not Reported	2844	1323	1521 male, 1323 female	66.9	8	537,405 SNPs from the whole genome were identified using Infinium II HumanHap 550 and 660 K Genotyping BeadChip version 3 microarrays. Separate imputation was performed for each Rotterdam Study cohort, using the MACH software, imputed based on the 1000G Phase I Integrated Release Version 3 (released in March 2012) reference panel (Genomes Project C, 2012), giving a total of 6,846,125 autosomal SN…	Intrinsic ageing and extrinsic ageing	Facial Pigmented Spots (Solar lentigines)	Solar lentigines	Solar lentigines are facial pigmented lesions. Facial pigmented lesions were indiscriminately detected and quantified from high-resolution digital photographs, using semi-automated image analysis. However, other facial pigmented lesions found in minor quantities in the target population (seborrheic keratosis > melanocytic nevi = freckles = melasma) could have been quantified together as well.	Nose	Digital quantification tool to pick up all the facial pigmented spots and lesions in a more objective and sensitive way.	Percentage of affected area
A Genome-Wide Association Study Identifies the Skin Color Genes IRF4 , MC1R , ASIP , and BNC2 Influencing Facial Pigmented Spots	Jacobs, Hamer, et al., 2015	2015	No recruitment. Analyse data from The Netherlands (Rotterdam Study).	Northwestern European ancestry from the Rotterdam Study	Cross-sectional	Not Reported	2844	1323	1521 male, 1323 female	66.9	8	537,405 SNPs from the whole genome were identified using Infinium II HumanHap 550 and 660 K Genotyping BeadChip version 3 microarrays. Separate imputation was performed for each Rotterdam Study cohort, using the MACH software, imputed based on the 1000G Phase I Integrated Release Version 3 (released in March 2012) reference panel (Genomes Project C, 2012), giving a total of 6,846,125 autosomal SN…	Intrinsic ageing and extrinsic ageing	Facial Pigmented Spots (A minority of seborrheic keratosis (They were picked up by digitally quantifying the pigment spots))	Seborrheic keratosis	Solar lentigines are facial pigmented lesions. Facial pigmented lesions were indiscriminately detected and quantified from high-resolution digital photographs, using semi-automated image analysis. However, other facial pigmented lesions found in minor quantities in the target population (seborrheic keratosis > melanocytic nevi = freckles = melasma) could have been quantified together as well.	Nose	Digital quantification tool to pick up all the facial pigmented spots and lesions in a more objective and sensitive way.	Percentage of affected area
A Genome-Wide Association Study Identifies the Skin Color Genes IRF4 , MC1R , ASIP , and BNC2 Influencing Facial Pigmented Spots	Jacobs, Hamer, et al., 2015	2015	No recruitment. Analyse data from The Netherlands (Rotterdam Study).	Northwestern European ancestry from the Rotterdam Study	Cross-sectional	Not Reported	2844	1323	1521 male, 1323 female	66.9	8	537,405 SNPs from the whole genome were identified using Infinium II HumanHap 550 and 660 K Genotyping BeadChip version 3 microarrays. Separate imputation was performed for each Rotterdam Study cohort, using the MACH software, imputed based on the 1000G Phase I Integrated Release Version 3 (released in March 2012) reference panel (Genomes Project C, 2012), giving a total of 6,846,125 autosomal SN…	Intrinsic ageing and extrinsic ageing	Facial Pigmented Spots (Solar lentigines)	Solar lentigines	Solar lentigines are facial pigmented lesions. Facial pigmented lesions were indiscriminately detected and quantified from high-resolution digital photographs, using semi-automated image analysis. However, other facial pigmented lesions found in minor quantities in the target population (seborrheic keratosis > melanocytic nevi = freckles = melasma) could have been quantified together as well.	Entire face	Digital quantification tool to pick up all the facial pigmented spots and lesions in a more objective and sensitive way.	Percentage of affected area
A Genome-Wide Association Study Identifies the Skin Color Genes IRF4 , MC1R , ASIP , and BNC2 Influencing Facial Pigmented Spots	Jacobs, Hamer, et al., 2015	2015	No recruitment. Analyse data from The Netherlands (Rotterdam Study).	Northwestern European ancestry from the Rotterdam Study	Cross-sectional	Not Reported	2844	1323	1521 male, 1323 female	66.9	8	537,405 SNPs from the whole genome were identified using Infinium II HumanHap 550 and 660 K Genotyping BeadChip version 3 microarrays. Separate imputation was performed for each Rotterdam Study cohort, using the MACH software, imputed based on the 1000G Phase I Integrated Release Version 3 (released in March 2012) reference panel (Genomes Project C, 2012), giving a total of 6,846,125 autosomal SN…	Intrinsic ageing and extrinsic ageing	Facial Pigmented Spots (A minority of seborrheic keratosis (They were picked up by digitally quantifying the pigment spots))	Seborrheic keratosis	Solar lentigines are facial pigmented lesions. Facial pigmented lesions were indiscriminately detected and quantified from high-resolution digital photographs, using semi-automated image analysis. However, other facial pigmented lesions found in minor quantities in the target population (seborrheic keratosis > melanocytic nevi = freckles = melasma) could have been quantified together as well.	Entire face	Digital quantification tool to pick up all the facial pigmented spots and lesions in a more objective and sensitive way.	Percentage of affected area
A Genome-Wide Association Study Identifies the Skin Color Genes IRF4 , MC1R , ASIP , and BNC2 Influencing Facial Pigmented Spots	Jacobs, Hamer, et al., 2015	2015	No recruitment. Analyse data from The Netherlands (Leiden Longevity Study).	Dutch Europeans from the Leiden Longevity Study. This family-based study consists of 1,671 offspring of 421 nonagenarian sibling pairs of Dutch descent and their 744 partners.	Cross-sectional	1671	599	324	46% men	63.1	6.7	SNPs from the whole genome were genotyped using the Illumina Infinium HD Human660W-Quad BeadChips and Illumina OmniExpress and imputation was performed using IMPUTE with the 1000G Phase I Integrated Release Version 3. The SNPs that the researchers in this paper identified from the Rotterdam Study, were investigated in this cohort	Intrinsic ageing and extrinsic ageing	Facial Pigmented Spots (Solar lentigines)	Solar lentigines	Solar lentigines are facial pigmented lesions. Facial pigmented lesions were indiscriminately detected and quantified from high-resolution digital photographs, using semi-automated image analysis. However, other facial pigmented lesions found in minor quantities in the target population (seborrheic keratosis > melanocytic nevi = freckles = melasma) could have been quantified together as well.	Forehead	Not mentioned. High-resolution standardized full-face photographs were obtained of participants not wearing make-up, creams, or jewelry, taken between Nov 2006 and Apr 2008, using a Fuji S2 (Tokyo, Japan) camera system. Perhaps digital quantification tool to pick up all the facial pigmented spots and lesions in a more objective and sensitive way. However, this data was then grouped into categorie…	Photo-reference scales. Of which, participants were rated from 2 to 8 (Mean 4.4, s.d. 1.2) (Likely referring to Griffiths et al (1992)
A Genome-Wide Association Study Identifies the Skin Color Genes IRF4 , MC1R , ASIP , and BNC2 Influencing Facial Pigmented Spots	Jacobs, Hamer, et al., 2015	2015	No recruitment. Analyse data from The Netherlands (Leiden Longevity Study).	Dutch Europeans from the Leiden Longevity Study. This family-based study consists of 1,671 offspring of 421 nonagenarian sibling pairs of Dutch descent and their 744 partners.	Cross-sectional	1671	599	324	46% men	63.1	6.7	SNPs from the whole genome were genotyped using the Illumina Infinium HD Human660W-Quad BeadChips and Illumina OmniExpress and imputation was performed using IMPUTE with the 1000G Phase I Integrated Release Version 3. The SNPs that the researchers in this paper identified from the Rotterdam Study, were investigated in this cohort	Intrinsic ageing and extrinsic ageing	Facial Pigmented Spots (A minority of seborrheic keratosis (They were picked up by digitally quantifying the pigment spots))	Seborrheic keratosis	Solar lentigines are facial pigmented lesions. Facial pigmented lesions were indiscriminately detected and quantified from high-resolution digital photographs, using semi-automated image analysis. However, other facial pigmented lesions found in minor quantities in the target population (seborrheic keratosis > melanocytic nevi = freckles = melasma) could have been quantified together as well.	Forehead	Not mentioned. High-resolution standardized full-face photographs were obtained of participants not wearing make-up, creams, or jewelry, taken between Nov 2006 and Apr 2008, using a Fuji S2 (Tokyo, Japan) camera system. Perhaps digital quantification tool to pick up all the facial pigmented spots and lesions in a more objective and sensitive way. However, this data was then grouped into categorie…	Photo-reference scales. Of which, participants were rated from 2 to 8 (Mean 4.4, s.d. 1.2) (Likely referring to Griffiths et al (1992)
A Genome-Wide Association Study Identifies the Skin Color Genes IRF4 , MC1R , ASIP , and BNC2 Influencing Facial Pigmented Spots	Jacobs, Hamer, et al., 2015	2015	No recruitment. Analyse data from The Netherlands (Leiden Longevity Study).	Dutch Europeans from the Leiden Longevity Study. This family-based study consists of 1,671 offspring of 421 nonagenarian sibling pairs of Dutch descent and their 744 partners.	Cross-sectional	1671	599	324	46% men	63.1	6.7	SNPs from the whole genome were genotyped using the Illumina Infinium HD Human660W-Quad BeadChips and Illumina OmniExpress and imputation was performed using IMPUTE with the 1000G Phase I Integrated Release Version 3. The SNPs that the researchers in this paper identified from the Rotterdam Study, were investigated in this cohort	Intrinsic ageing and extrinsic ageing	Facial Pigmented Spots (Solar lentigines)	Solar lentigines	Solar lentigines are facial pigmented lesions. Facial pigmented lesions were indiscriminately detected and quantified from high-resolution digital photographs, using semi-automated image analysis. However, other facial pigmented lesions found in minor quantities in the target population (seborrheic keratosis > melanocytic nevi = freckles = melasma) could have been quantified together as well.	Cheek(s)	Not mentioned. High-resolution standardized full-face photographs were obtained of participants not wearing make-up, creams, or jewelry, taken between Nov 2006 and Apr 2008, using a Fuji S2 (Tokyo, Japan) camera system. Perhaps digital quantification tool to pick up all the facial pigmented spots and lesions in a more objective and sensitive way. However, this data was then grouped into categorie…	Photo-reference scales. Of which, participants were rated from 2 to 8 (Mean 4.4, s.d. 1.2) (Likely referring to Griffiths et al (1992)
A Genome-Wide Association Study Identifies the Skin Color Genes IRF4 , MC1R , ASIP , and BNC2 Influencing Facial Pigmented Spots	Jacobs, Hamer, et al., 2015	2015	No recruitment. Analyse data from The Netherlands (Leiden Longevity Study).	Dutch Europeans from the Leiden Longevity Study. This family-based study consists of 1,671 offspring of 421 nonagenarian sibling pairs of Dutch descent and their 744 partners.	Cross-sectional	1671	599	324	46% men	63.1	6.7	SNPs from the whole genome were genotyped using the Illumina Infinium HD Human660W-Quad BeadChips and Illumina OmniExpress and imputation was performed using IMPUTE with the 1000G Phase I Integrated Release Version 3. The SNPs that the researchers in this paper identified from the Rotterdam Study, were investigated in this cohort	Intrinsic ageing and extrinsic ageing	Facial Pigmented Spots (A minority of seborrheic keratosis (They were picked up by digitally quantifying the pigment spots))	Seborrheic keratosis	Solar lentigines are facial pigmented lesions. Facial pigmented lesions were indiscriminately detected and quantified from high-resolution digital photographs, using semi-automated image analysis. However, other facial pigmented lesions found in minor quantities in the target population (seborrheic keratosis > melanocytic nevi = freckles = melasma) could have been quantified together as well.	Cheek(s)	Not mentioned. High-resolution standardized full-face photographs were obtained of participants not wearing make-up, creams, or jewelry, taken between Nov 2006 and Apr 2008, using a Fuji S2 (Tokyo, Japan) camera system. Perhaps digital quantification tool to pick up all the facial pigmented spots and lesions in a more objective and sensitive way. However, this data was then grouped into categorie…	Photo-reference scales. Of which, participants were rated from 2 to 8 (Mean 4.4, s.d. 1.2) (Likely referring to Griffiths et al (1992)
A Genome-Wide Association Study Identifies the Skin Color Genes IRF4 , MC1R , ASIP , and BNC2 Influencing Facial Pigmented Spots	Jacobs, Hamer, et al., 2015	2015	No recruitment. Analyse data from The Netherlands (Leiden Longevity Study).	Dutch Europeans from the Leiden Longevity Study. This family-based study consists of 1,671 offspring of 421 nonagenarian sibling pairs of Dutch descent and their 744 partners.	Cross-sectional	1671	599	324	46% men	63.1	6.7	SNPs from the whole genome were genotyped using the Illumina Infinium HD Human660W-Quad BeadChips and Illumina OmniExpress and imputation was performed using IMPUTE with the 1000G Phase I Integrated Release Version 3. The SNPs that the researchers in this paper identified from the Rotterdam Study, were investigated in this cohort	Intrinsic ageing and extrinsic ageing	Facial Pigmented Spots (Solar lentigines)	Solar lentigines	Solar lentigines are facial pigmented lesions. Facial pigmented lesions were indiscriminately detected and quantified from high-resolution digital photographs, using semi-automated image analysis. However, other facial pigmented lesions found in minor quantities in the target population (seborrheic keratosis > melanocytic nevi = freckles = melasma) could have been quantified together as well.	Nose	Not mentioned. High-resolution standardized full-face photographs were obtained of participants not wearing make-up, creams, or jewelry, taken between Nov 2006 and Apr 2008, using a Fuji S2 (Tokyo, Japan) camera system. Perhaps digital quantification tool to pick up all the facial pigmented spots and lesions in a more objective and sensitive way. However, this data was then grouped into categorie…	Photo-reference scales. Of which, participants were rated from 2 to 8 (Mean 4.4, s.d. 1.2) (Likely referring to Griffiths et al (1992)
A Genome-Wide Association Study Identifies the Skin Color Genes IRF4 , MC1R , ASIP , and BNC2 Influencing Facial Pigmented Spots	Jacobs, Hamer, et al., 2015	2015	No recruitment. Analyse data from The Netherlands (Leiden Longevity Study).	Dutch Europeans from the Leiden Longevity Study. This family-based study consists of 1,671 offspring of 421 nonagenarian sibling pairs of Dutch descent and their 744 partners.	Cross-sectional	1671	599	324	46% men	63.1	6.7	SNPs from the whole genome were genotyped using the Illumina Infinium HD Human660W-Quad BeadChips and Illumina OmniExpress and imputation was performed using IMPUTE with the 1000G Phase I Integrated Release Version 3. The SNPs that the researchers in this paper identified from the Rotterdam Study, were investigated in this cohort	Intrinsic ageing and extrinsic ageing	Facial Pigmented Spots (A minority of seborrheic keratosis (They were picked up by digitally quantifying the pigment spots))	Seborrheic keratosis	Solar lentigines are facial pigmented lesions. Facial pigmented lesions were indiscriminately detected and quantified from high-resolution digital photographs, using semi-automated image analysis. However, other facial pigmented lesions found in minor quantities in the target population (seborrheic keratosis > melanocytic nevi = freckles = melasma) could have been quantified together as well.	Nose	Not mentioned. High-resolution standardized full-face photographs were obtained of participants not wearing make-up, creams, or jewelry, taken between Nov 2006 and Apr 2008, using a Fuji S2 (Tokyo, Japan) camera system. Perhaps digital quantification tool to pick up all the facial pigmented spots and lesions in a more objective and sensitive way. However, this data was then grouped into categorie…	Photo-reference scales. Of which, participants were rated from 2 to 8 (Mean 4.4, s.d. 1.2) (Likely referring to Griffiths et al (1992)
A Genome-Wide Association Study Identifies the Skin Color Genes IRF4 , MC1R , ASIP , and BNC2 Influencing Facial Pigmented Spots	Jacobs, Hamer, et al., 2015	2015	No recruitment. Analyse data from The Netherlands (Leiden Longevity Study).	Dutch Europeans from the Leiden Longevity Study. This family-based study consists of 1,671 offspring of 421 nonagenarian sibling pairs of Dutch descent and their 744 partners.	Cross-sectional	1671	599	324	46% men	63.1	6.7	SNPs from the whole genome were genotyped using the Illumina Infinium HD Human660W-Quad BeadChips and Illumina OmniExpress and imputation was performed using IMPUTE with the 1000G Phase I Integrated Release Version 3. The SNPs that the researchers in this paper identified from the Rotterdam Study, were investigated in this cohort	Intrinsic ageing and extrinsic ageing	Facial Pigmented Spots (Solar lentigines)	Solar lentigines	Solar lentigines are facial pigmented lesions. Facial pigmented lesions were indiscriminately detected and quantified from high-resolution digital photographs, using semi-automated image analysis. However, other facial pigmented lesions found in minor quantities in the target population (seborrheic keratosis > melanocytic nevi = freckles = melasma) could have been quantified together as well.	Entire face	Not mentioned. High-resolution standardized full-face photographs were obtained of participants not wearing make-up, creams, or jewelry, taken between Nov 2006 and Apr 2008, using a Fuji S2 (Tokyo, Japan) camera system. Perhaps digital quantification tool to pick up all the facial pigmented spots and lesions in a more objective and sensitive way. However, this data was then grouped into categorie…	Photo-reference scales. Of which, participants were rated from 2 to 8 (Mean 4.4, s.d. 1.2) (Likely referring to Griffiths et al (1992)
A Genome-Wide Association Study Identifies the Skin Color Genes IRF4 , MC1R , ASIP , and BNC2 Influencing Facial Pigmented Spots	Jacobs, Hamer, et al., 2015	2015	No recruitment. Analyse data from The Netherlands (Leiden Longevity Study).	Dutch Europeans from the Leiden Longevity Study. This family-based study consists of 1,671 offspring of 421 nonagenarian sibling pairs of Dutch descent and their 744 partners.	Cross-sectional	1671	599	324	46% men	63.1	6.7	SNPs from the whole genome were genotyped using the Illumina Infinium HD Human660W-Quad BeadChips and Illumina OmniExpress and imputation was performed using IMPUTE with the 1000G Phase I Integrated Release Version 3. The SNPs that the researchers in this paper identified from the Rotterdam Study, were investigated in this cohort	Intrinsic ageing and extrinsic ageing	Facial Pigmented Spots (A minority of seborrheic keratosis (They were picked up by digitally quantifying the pigment spots))	Seborrheic keratosis	Solar lentigines are facial pigmented lesions. Facial pigmented lesions were indiscriminately detected and quantified from high-resolution digital photographs, using semi-automated image analysis. However, other facial pigmented lesions found in minor quantities in the target population (seborrheic keratosis > melanocytic nevi = freckles = melasma) could have been quantified together as well.	Entire face	Not mentioned. High-resolution standardized full-face photographs were obtained of participants not wearing make-up, creams, or jewelry, taken between Nov 2006 and Apr 2008, using a Fuji S2 (Tokyo, Japan) camera system. Perhaps digital quantification tool to pick up all the facial pigmented spots and lesions in a more objective and sensitive way. However, this data was then grouped into categorie…	Photo-reference scales. Of which, participants were rated from 2 to 8 (Mean 4.4, s.d. 1.2) (Likely referring to Griffiths et al (1992)
A Genome-wide association study in Caucasian women suggests the involvement of HLA genes in the severity of facial solar lentigines	Laville et al., 2016	2016	No recruitment. Analyse data from Paris, France (SU.VI.MAX Study).	Middle-aged French women from Paris from the SU.VI.MAX Study	Cross-sectional	570	502	502	Female	57.6		1 140 419 markers on the Illumina Infinium HumanOmni1-Quad BeadChips were tested. After quality control, 795 063 SNPs were used. 9 SNPs, all from chromosome 6, had associations with their validated facial lentigines score and had marginally-missed GWAS significance. Separately, 832 SNPs from 5 kb upstream and downstream of 44 other genes in literature were considered, and 18 SNPs out of these 832…	Extrinsic ageing	Solar lentigines	Solar lentigines	Solar lentigines are dark brown spots occurring on sun-exposed areas, such as the face or the back of the hands	Entire face	Standarised, high resolution digital images of the face taken under normalised lighting conditions using a Kodak DCS 760 digital camera with a 105 mm camera lens. Photos were evaluated on the same validated six-grade scale by the same dermatologist on two separate areas (cheeks and forehead) with a different score for each location.	Severity of facial solar lentigines was measured using a validated six-grade photo-reference scale (0.00 to 5.00). This scale was developed from 138 healthy French women aged 20-80 and its reliability was tested by investigating the intra and interobservers agreement of four trained dermatologists.
A Genome-wide association study in Caucasian women suggests the involvement of HLA genes in the severity of facial solar lentigines	Laville et al., 2016	2016	No recruitment. Analyse data from Paris, France (SU.VI.MAX Study).	Middle-aged French women from Paris from the SU.VI.MAX Study	Cross-sectional	570	502	502	Female	57.6		1 140 419 markers on the Illumina Infinium HumanOmni1-Quad BeadChips were tested. After quality control, 795 063 SNPs were used. 9 SNPs, all from chromosome 6, had associations with their validated facial lentigines score and had marginally-missed GWAS significance. Separately, 832 SNPs from 5 kb upstream and downstream of 44 other genes in literature were considered, and 18 SNPs out of these 832…	Extrinsic ageing	Solar lentigines	Solar lentigines	Solar lentigines are dark brown spots occurring on sun-exposed areas, such as the face or the back of the hands	Forehead	Standarised, high resolution digital images of the face taken under normalised lighting conditions using a Kodak DCS 760 digital camera with a 105 mm camera lens. Photos were evaluated on the same validated six-grade scale by the same dermatologist on two separate areas (cheeks and forehead) with a different score for each location.	Severity of facial solar lentigines was measured using a validated six-grade photo-reference scale (0.00 to 5.00). This scale was developed from 138 healthy French women aged 20-80 and its reliability was tested by investigating the intra and interobservers agreement of four trained dermatologists.
A Genome-wide association study in Caucasian women suggests the involvement of HLA genes in the severity of facial solar lentigines	Laville et al., 2016	2016	No recruitment. Analyse data from Paris, France (SU.VI.MAX Study).	Middle-aged French women from Paris from the SU.VI.MAX Study	Cross-sectional	570	502	502	Female	57.6		1 140 419 markers on the Illumina Infinium HumanOmni1-Quad BeadChips were tested. After quality control, 795 063 SNPs were used. 9 SNPs, all from chromosome 6, had associations with their validated facial lentigines score and had marginally-missed GWAS significance. Separately, 832 SNPs from 5 kb upstream and downstream of 44 other genes in literature were considered, and 18 SNPs out of these 832…	Extrinsic ageing	Solar lentigines	Solar lentigines	Solar lentigines are dark brown spots occurring on sun-exposed areas, such as the face or the back of the hands	Cheek(s)	Standarised, high resolution digital images of the face taken under normalised lighting conditions using a Kodak DCS 760 digital camera with a 105-mm camera lens. Photos were evaluated on the same validated six-grade scale by the same dermatologist on two separate areas (cheeks and forehead) with a different score for each location.	Severity of facial solar lentigines was measured using a validated six-grade photo-reference scale (0.00 to 5.00). This scale was developed from 138 healthy French women aged 20-80 and its reliability was tested by investigating the intra and interobservers agreement of four trained dermatologists.
Genome-wide scan identified genetic variants associated with skin aging in a Chinese female population	Liu et al., 2019	2019	China, Taizhou city (Hailin, Gaogang, Taixing districts of Taizhou). Taizhou city is a middle-scaled city with a high prevalence of digestive cancer.	Han Chinese from Taizhou	Cross-sectional	Not Reported	450	450	Female	31-49 years		894,517 SNPs from the whole genome were identified by microarray Illumina Human OmniZhonghua8 V1.1 895k. 802,328 SNPs remained after quality control. 6,328,611 SNPs were kept after imputation with IMPUTE2. An association analysis between 15 skin aging phenotypes and genotyped and imputed SNPs was performed by using linear regression and adjusted for covariates. resulting in 3 SNPs with genome-wid…	Intrinsic ageing	Laxity on the eyelids	Lax appearance	Defined in photo-reference scale, not in words.	Eyelid(s)	Double blind evaluation from 2 assessors, taking the average score. The laxity of cheeks and eyelids are identified as intrinsic skin aging items while pigmented spots, coarse wrinkles, telangiectasis, solar elastosis and cutis rhomboidalis nuchae are known as extrinsic skin aging signs. Lax appearance (laxity of eyelids, laxity of cheeks) (intrinsic), pigment spot on forehead (size and number), …	Photo-reference scales from 0-5 according to SCINEXA.
Genome-wide scan identified genetic variants associated with skin aging in a Chinese female population	Liu et al., 2019	2019	China, Taizhou city (Hailin, Gaogang, Taixing districts of Taizhou). Taizhou city is a middle-scaled city with a high prevalence of digestive cancer.	Han Chinese from Taizhou	Cross-sectional	Not Reported	450	450	Female	31-49 years		894,517 SNPs from the whole genome were identified by microarray Illumina Human OmniZhonghua8 V1.1 895k. 802,328 SNPs remained after quality control. 6,328,611 SNPs were kept after imputation with IMPUTE2. An association analysis between 15 skin aging phenotypes and genotyped and imputed SNPs was performed by using linear regression and adjusted for covariates. resulting in 3 SNPs with genome-wid…	Intrinsic ageing	Laxity on the cheeks	Lax appearance	Defined in photo-reference scale, not in words.	Cheek(s)	Double blind evaluation from 2 assessors, taking the average score. The laxity of cheeks and eyelids are identified as intrinsic skin aging items while pigmented spots, coarse wrinkles, telangiectasis, solar elastosis and cutis rhomboidalis nuchae are known as extrinsic skin aging signs. Lax appearance (laxity of eyelids, laxity of cheeks) (intrinsic), pigment spot on forehead (size and number), …	Photo-reference scales from 0-5 according to SCINEXA.
Genome-wide scan identified genetic variants associated with skin aging in a Chinese female population	Liu et al., 2019	2019	China, Taizhou city (Hailin, Gaogang, Taixing districts of Taizhou). Taizhou city is a middle-scaled city with a high prevalence of digestive cancer.	Han Chinese from Taizhou	Cross-sectional	Not Reported	450	450	Female	31-49 years		894,517 SNPs from the whole genome were identified by microarray Illumina Human OmniZhonghua8 V1.1 895k. 802,328 SNPs remained after quality control. 6,328,611 SNPs were kept after imputation with IMPUTE2. An association analysis between 15 skin aging phenotypes and genotyped and imputed SNPs was performed by using linear regression and adjusted for covariates. resulting in 3 SNPs with genome-wid…	Extrinsic ageing	Pigmented spots	Solar lentigines	Defined in photo-reference scale, not in words.	Cheek(s)	Double blind evaluation from 2 assessors, taking the average score. The laxity of cheeks and eyelids are identified as intrinsic skin aging items while pigmented spots, coarse wrinkles, telangiectasis, solar elastosis and cutis rhomboidalis nuchae are known as extrinsic skin aging signs. Lax appearance (laxity of eyelids, laxity of cheeks) (intrinsic), pigment spot on forehead (size and number), …	Photo-reference scales from 0-5 according to SCINEXA.
Genome-wide scan identified genetic variants associated with skin aging in a Chinese female population	Liu et al., 2019	2019	China, Taizhou city (Hailin, Gaogang, Taixing districts of Taizhou). Taizhou city is a middle-scaled city with a high prevalence of digestive cancer.	Han Chinese from Taizhou	Cross-sectional	Not Reported	450	450	Female	31-49 years		894,517 SNPs from the whole genome were identified by microarray Illumina Human OmniZhonghua8 V1.1 895k. 802,328 SNPs remained after quality control. 6,328,611 SNPs were kept after imputation with IMPUTE2. An association analysis between 15 skin aging phenotypes and genotyped and imputed SNPs was performed by using linear regression and adjusted for covariates. resulting in 3 SNPs with genome-wid…	Extrinsic ageing	Pigmented spots	Solar lentigines	Defined in photo-reference scale, not in words.	Forehead	Double blind evaluation from 2 assessors, taking the average score. The laxity of cheeks and eyelids are identified as intrinsic skin aging items while pigmented spots, coarse wrinkles, telangiectasis, solar elastosis and cutis rhomboidalis nuchae are known as extrinsic skin aging signs. Lax appearance (laxity of eyelids, laxity of cheeks) (intrinsic), pigment spot on forehead (size and number), …	Photo-reference scales from 0-5 according to SCINEXA.
Genome-wide scan identified genetic variants associated with skin aging in a Chinese female population	Liu et al., 2019	2019	China, Taizhou city (Hailin, Gaogang, Taixing districts of Taizhou). Taizhou city is a middle-scaled city with a high prevalence of digestive cancer.	Han Chinese from Taizhou	Cross-sectional	Not Reported	450	450	Female	31-49 years		894,517 SNPs from the whole genome were identified by microarray Illumina Human OmniZhonghua8 V1.1 895k. 802,328 SNPs remained after quality control. 6,328,611 SNPs were kept after imputation with IMPUTE2. An association analysis between 15 skin aging phenotypes and genotyped and imputed SNPs was performed by using linear regression and adjusted for covariates. resulting in 3 SNPs with genome-wid…	Extrinsic ageing	Coarse wrinkles on the forehead	Forehead wrinkles	Defined in photo-reference scale, not in words.	Forehead	Double blind evaluation from 2 assessors, taking the average score. The laxity of cheeks and eyelids are identified as intrinsic skin aging items while pigmented spots, coarse wrinkles, telangiectasis, solar elastosis and cutis rhomboidalis nuchae are known as extrinsic skin aging signs. Lax appearance (laxity of eyelids, laxity of cheeks) (intrinsic), pigment spot on forehead (size and number), …	Photo-reference scales from 0-5 according to SCINEXA.
Genome-wide scan identified genetic variants associated with skin aging in a Chinese female population	Liu et al., 2019	2019	China, Taizhou city (Hailin, Gaogang, Taixing districts of Taizhou). Taizhou city is a middle-scaled city with a high prevalence of digestive cancer.	Han Chinese from Taizhou	Cross-sectional	Not Reported	450	450	Female	31-49 years		894,517 SNPs from the whole genome were identified by microarray Illumina Human OmniZhonghua8 V1.1 895k. 802,328 SNPs remained after quality control. 6,328,611 SNPs were kept after imputation with IMPUTE2. An association analysis between 15 skin aging phenotypes and genotyped and imputed SNPs was performed by using linear regression and adjusted for covariates. resulting in 3 SNPs with genome-wid…	Extrinsic ageing	Coarse wrinkles in the Crow's feet area	Crow's Feet Wrinkles	Defined in photo-reference scale, not in words.	Crow's feet area	Double blind evaluation from 2 assessors, taking the average score. The laxity of cheeks and eyelids are identified as intrinsic skin aging items while pigmented spots, coarse wrinkles, telangiectasis, solar elastosis and cutis rhomboidalis nuchae are known as extrinsic skin aging signs. Lax appearance (laxity of eyelids, laxity of cheeks) (intrinsic), pigment spot on forehead (size and number), …	Photo-reference scales from 0-5 according to SCINEXA.
Genome-wide scan identified genetic variants associated with skin aging in a Chinese female population	Liu et al., 2019	2019	China, Taizhou city (Hailin, Gaogang, Taixing districts of Taizhou). Taizhou city is a middle-scaled city with a high prevalence of digestive cancer.	Han Chinese from Taizhou	Cross-sectional	Not Reported	450	450	Female	31-49 years		894,517 SNPs from the whole genome were identified by microarray Illumina Human OmniZhonghua8 V1.1 895k. 802,328 SNPs remained after quality control. 6,328,611 SNPs were kept after imputation with IMPUTE2. An association analysis between 15 skin aging phenotypes and genotyped and imputed SNPs was performed by using linear regression and adjusted for covariates. resulting in 3 SNPs with genome-wid…	Extrinsic ageing	Coarse wrinkles between the eyebrows	Glabellar Frown Lines	Defined in photo-reference scale, not in words.	Between the eybrows	Double blind evaluation from 2 assessors, taking the average score. The laxity of cheeks and eyelids are identified as intrinsic skin aging items while pigmented spots, coarse wrinkles, telangiectasis, solar elastosis and cutis rhomboidalis nuchae are known as extrinsic skin aging signs. Lax appearance (laxity of eyelids, laxity of cheeks) (intrinsic), pigment spot on forehead (size and number), …	Photo-reference scales from 0-5 according to SCINEXA.
Genome-wide scan identified genetic variants associated with skin aging in a Chinese female population	Liu et al., 2019	2019	China, Taizhou city (Hailin, Gaogang, Taixing districts of Taizhou). Taizhou city is a middle-scaled city with a high prevalence of digestive cancer.	Han Chinese from Taizhou	Cross-sectional	Not Reported	450	450	Female	31-49 years		894,517 SNPs from the whole genome were identified by microarray Illumina Human OmniZhonghua8 V1.1 895k. 802,328 SNPs remained after quality control. 6,328,611 SNPs were kept after imputation with IMPUTE2. An association analysis between 15 skin aging phenotypes and genotyped and imputed SNPs was performed by using linear regression and adjusted for covariates. resulting in 3 SNPs with genome-wid…	Extrinsic ageing	Coarse wrinkles under the eyes	Wrinkles (Skin Ageing Score)	Defined in photo-reference scale, not in words.	Under the eyes	Double blind evaluation from 2 assessors, taking the average score. The laxity of cheeks and eyelids are identified as intrinsic skin aging items while pigmented spots, coarse wrinkles, telangiectasis, solar elastosis and cutis rhomboidalis nuchae are known as extrinsic skin aging signs. Lax appearance (laxity of eyelids, laxity of cheeks) (intrinsic), pigment spot on forehead (size and number), …	Photo-reference scales from 0-5 according to SCINEXA.
Genome-wide scan identified genetic variants associated with skin aging in a Chinese female population	Liu et al., 2019	2019	China, Taizhou city (Hailin, Gaogang, Taixing districts of Taizhou). Taizhou city is a middle-scaled city with a high prevalence of digestive cancer.	Han Chinese from Taizhou	Cross-sectional	Not Reported	450	450	Female	31-49 years		894,517 SNPs from the whole genome were identified by microarray Illumina Human OmniZhonghua8 V1.1 895k. 802,328 SNPs remained after quality control. 6,328,611 SNPs were kept after imputation with IMPUTE2. An association analysis between 15 skin aging phenotypes and genotyped and imputed SNPs was performed by using linear regression and adjusted for covariates. resulting in 3 SNPs with genome-wid…	Extrinsic ageing	Coarse wrinkles on the upper lip	Cris-cross wrinkles	Defined in photo-reference scale, not in words.	Upper lip	Double blind evaluation from 2 assessors, taking the average score. The laxity of cheeks and eyelids are identified as intrinsic skin aging items while pigmented spots, coarse wrinkles, telangiectasis, solar elastosis and cutis rhomboidalis nuchae are known as extrinsic skin aging signs. Lax appearance (laxity of eyelids, laxity of cheeks) (intrinsic), pigment spot on forehead (size and number), …	Photo-reference scales from 0-4 according to SCINEXA.
Genome-wide scan identified genetic variants associated with skin aging in a Chinese female population	Liu et al., 2019	2019	China, Taizhou city (Hailin, Gaogang, Taixing districts of Taizhou). Taizhou city is a middle-scaled city with a high prevalence of digestive cancer.	Han Chinese from Taizhou	Cross-sectional	Not Reported	450	450	Female	31-49 years		894,517 SNPs from the whole genome were identified by microarray Illumina Human OmniZhonghua8 V1.1 895k. 802,328 SNPs remained after quality control. 6,328,611 SNPs were kept after imputation with IMPUTE2. An association analysis between 15 skin aging phenotypes and genotyped and imputed SNPs was performed by using linear regression and adjusted for covariates. resulting in 3 SNPs with genome-wid…	Extrinsic ageing	Nasolabial folds	Nasolabial folds	Defined in photo-reference scale, not in words.	Cheek(s)	Double blind evaluation from 2 assessors, taking the average score. The laxity of cheeks and eyelids are identified as intrinsic skin aging items while pigmented spots, coarse wrinkles, telangiectasis, solar elastosis and cutis rhomboidalis nuchae are known as extrinsic skin aging signs. Lax appearance (laxity of eyelids, laxity of cheeks) (intrinsic), pigment spot on forehead (size and number), …	Photo-reference scales from 0-5 according to SCINEXA.
Genome-wide scan identified genetic variants associated with skin aging in a Chinese female population	Liu et al., 2019	2019	China, Taizhou city (Hailin, Gaogang, Taixing districts of Taizhou). Taizhou city is a middle-scaled city with a high prevalence of digestive cancer.	Han Chinese from Taizhou	Cross-sectional	Not Reported	450	450	Female	31-49 years		894,517 SNPs from the whole genome were identified by microarray Illumina Human OmniZhonghua8 V1.1 895k. 802,328 SNPs remained after quality control. 6,328,611 SNPs were kept after imputation with IMPUTE2. An association analysis between 15 skin aging phenotypes and genotyped and imputed SNPs was performed by using linear regression and adjusted for covariates. resulting in 3 SNPs with genome-wid…	Extrinsic ageing	Telangiectasis	Telangiectasis	Defined in photo-reference scale, not in words.	Cheek(s)	Double blind evaluation from 2 assessors, taking the average score. The laxity of cheeks and eyelids are identified as intrinsic skin aging items while pigmented spots, coarse wrinkles, telangiectasis, solar elastosis and cutis rhomboidalis nuchae are known as extrinsic skin aging signs. Lax appearance (laxity of eyelids, laxity of cheeks) (intrinsic), pigment spot on forehead (size and number), …	Photo-reference scales from 0-5 according to SCINEXA.
Genome-wide scan identified genetic variants associated with skin aging in a Chinese female population	Liu et al., 2019	2019	China, Taizhou city (Hailin, Gaogang, Taixing districts of Taizhou). Taizhou city is a middle-scaled city with a high prevalence of digestive cancer.	Han Chinese from Taizhou	Cross-sectional	Not Reported	450	450	Female	31-49 years		894,517 SNPs from the whole genome were identified by microarray Illumina Human OmniZhonghua8 V1.1 895k. 802,328 SNPs remained after quality control. 6,328,611 SNPs were kept after imputation with IMPUTE2. An association analysis between 15 skin aging phenotypes and genotyped and imputed SNPs was performed by using linear regression and adjusted for covariates. resulting in 3 SNPs with genome-wid…	Extrinsic ageing	Solar elastosis	Solar elastosis	Defined in photo-reference scale, not in words.	Cheek(s)	Double blind evaluation from 2 assessors, taking the average score. The laxity of cheeks and eyelids are identified as intrinsic skin aging items while pigmented spots, coarse wrinkles, telangiectasis, solar elastosis and cutis rhomboidalis nuchae are known as extrinsic skin aging signs. Lax appearance (laxity of eyelids, laxity of cheeks) (intrinsic), pigment spot on forehead (size and number), …	Photo-reference scales from 0-3 according to SCINEXA.
Genome-wide scan identified genetic variants associated with skin aging in a Chinese female population	Liu et al., 2019	2019	China, Taizhou city (Hailin, Gaogang, Taixing districts of Taizhou). Taizhou city is a middle-scaled city with a high prevalence of digestive cancer.	Han Chinese from Taizhou	Cross-sectional	Not Reported	450	450	Female	31-49 years		894,517 SNPs from the whole genome were identified by microarray Illumina Human OmniZhonghua8 V1.1 895k. 802,328 SNPs remained after quality control. 6,328,611 SNPs were kept after imputation with IMPUTE2. An association analysis between 15 skin aging phenotypes and genotyped and imputed SNPs was performed by using linear regression and adjusted for covariates. resulting in 3 SNPs with genome-wid…	Extrinsic ageing	Cutis rhomboidalis nuchae	Cutis rhomboidalis nuchae	Defined in photo-reference scale, not in words.	Back of neck	Double blind evaluation from 2 assessors, taking the average score. The laxity of cheeks and eyelids are identified as intrinsic skin aging items while pigmented spots, coarse wrinkles, telangiectasis, solar elastosis and cutis rhomboidalis nuchae are known as extrinsic skin aging signs. Lax appearance (laxity of eyelids, laxity of cheeks) (intrinsic), pigment spot on forehead (size and number), …	Photo-reference scales from 0-3 according to SCINEXA.
Genome-wide scan identified genetic variants associated with skin aging in a Chinese female population	Liu et al., 2019	2019	China, Taizhou city (Hailin, Gaogang, Taixing districts of Taizhou). Taizhou city is a middle-scaled city with a high prevalence of digestive cancer.	Han Chinese from Taizhou	Cross-sectional	Not reported	1084	1084	Female	50-86 years		894,517 SNPs from the whole genome were identified by microarray Illumina Human OmniZhonghua8 V1.1 895k. 802,328 SNPs remained after quality control. 6,328,611 SNPs were kept after imputation with IMPUTE2. An association analysis between 15 skin aging phenotypes and genotyped and imputed SNPs was performed by using linear regression and adjusted for covariates. resulting in 3 SNPs with genome-wid…	Intrinsic ageing	Laxity on the eyelids	Lax appearance	Defined in photo-reference scale, not in words.	Eyelid(s)	Double blind evaluation from 2 assessors, taking the average score. The laxity of cheeks and eyelids are identified as intrinsic skin aging items while pigmented spots, coarse wrinkles, telangiectasis, solar elastosis and cutis rhomboidalis nuchae are known as extrinsic skin aging signs. Lax appearance (laxity of eyelids, laxity of cheeks) (intrinsic), pigment spot on forehead (size and number), …	Photo-reference scales from 0-5 according to SCINEXA.
Genome-wide scan identified genetic variants associated with skin aging in a Chinese female population	Liu et al., 2019	2019	China, Taizhou city (Hailin, Gaogang, Taixing districts of Taizhou). Taizhou city is a middle-scaled city with a high prevalence of digestive cancer.	Han Chinese from Taizhou	Cross-sectional	Not reported	1084	1084	Female	50-86 years		894,517 SNPs from the whole genome were identified by microarray Illumina Human OmniZhonghua8 V1.1 895k. 802,328 SNPs remained after quality control. 6,328,611 SNPs were kept after imputation with IMPUTE2. An association analysis between 15 skin aging phenotypes and genotyped and imputed SNPs was performed by using linear regression and adjusted for covariates. resulting in 3 SNPs with genome-wid…	Intrinsic ageing	Laxity on the cheeks	Lax appearance	Defined in photo-reference scale, not in words.	Cheek(s)	Double blind evaluation from 2 assessors, taking the average score. The laxity of cheeks and eyelids are identified as intrinsic skin aging items while pigmented spots, coarse wrinkles, telangiectasis, solar elastosis and cutis rhomboidalis nuchae are known as extrinsic skin aging signs. Lax appearance (laxity of eyelids, laxity of cheeks) (intrinsic), pigment spot on forehead (size and number), …	Photo-reference scales from 0-5 according to SCINEXA.
Genome-wide scan identified genetic variants associated with skin aging in a Chinese female population	Liu et al., 2019	2019	China, Taizhou city (Hailin, Gaogang, Taixing districts of Taizhou). Taizhou city is a middle-scaled city with a high prevalence of digestive cancer.	Han Chinese from Taizhou	Cross-sectional	Not reported	1084	1084	Female	50-86 years		894,517 SNPs from the whole genome were identified by microarray Illumina Human OmniZhonghua8 V1.1 895k. 802,328 SNPs remained after quality control. 6,328,611 SNPs were kept after imputation with IMPUTE2. An association analysis between 15 skin aging phenotypes and genotyped and imputed SNPs was performed by using linear regression and adjusted for covariates. resulting in 3 SNPs with genome-wid…	Extrinsic ageing	Pigmented spots	Solar lentigines	Defined in photo-reference scale, not in words.	Cheek(s)	Double blind evaluation from 2 assessors, taking the average score. The laxity of cheeks and eyelids are identified as intrinsic skin aging items while pigmented spots, coarse wrinkles, telangiectasis, solar elastosis and cutis rhomboidalis nuchae are known as extrinsic skin aging signs. Lax appearance (laxity of eyelids, laxity of cheeks) (intrinsic), pigment spot on forehead (size and number), …	Photo-reference scales from 0-5 according to SCINEXA.
Genome-wide scan identified genetic variants associated with skin aging in a Chinese female population	Liu et al., 2019	2019	China, Taizhou city (Hailin, Gaogang, Taixing districts of Taizhou). Taizhou city is a middle-scaled city with a high prevalence of digestive cancer.	Han Chinese from Taizhou	Cross-sectional	Not reported	1084	1084	Female	50-86 years		894,517 SNPs from the whole genome were identified by microarray Illumina Human OmniZhonghua8 V1.1 895k. 802,328 SNPs remained after quality control. 6,328,611 SNPs were kept after imputation with IMPUTE2. An association analysis between 15 skin aging phenotypes and genotyped and imputed SNPs was performed by using linear regression and adjusted for covariates. resulting in 3 SNPs with genome-wid…	Extrinsic ageing	Pigmented spots	Solar lentigines	Defined in photo-reference scale, not in words.	Forehead	Double blind evaluation from 2 assessors, taking the average score. The laxity of cheeks and eyelids are identified as intrinsic skin aging items while pigmented spots, coarse wrinkles, telangiectasis, solar elastosis and cutis rhomboidalis nuchae are known as extrinsic skin aging signs. Lax appearance (laxity of eyelids, laxity of cheeks) (intrinsic), pigment spot on forehead (size and number), …	Photo-reference scales from 0-5 according to SCINEXA.
Genome-wide scan identified genetic variants associated with skin aging in a Chinese female population	Liu et al., 2019	2019	China, Taizhou city (Hailin, Gaogang, Taixing districts of Taizhou). Taizhou city is a middle-scaled city with a high prevalence of digestive cancer.	Han Chinese from Taizhou	Cross-sectional	Not reported	1084	1084	Female	50-86 years		894,517 SNPs from the whole genome were identified by microarray Illumina Human OmniZhonghua8 V1.1 895k. 802,328 SNPs remained after quality control. 6,328,611 SNPs were kept after imputation with IMPUTE2. An association analysis between 15 skin aging phenotypes and genotyped and imputed SNPs was performed by using linear regression and adjusted for covariates. resulting in 3 SNPs with genome-wid…	Extrinsic ageing	Coarse wrinkles on the forehead	Forehead wrinkles	Defined in photo-reference scale, not in words.	Forehead	Double blind evaluation from 2 assessors, taking the average score. The laxity of cheeks and eyelids are identified as intrinsic skin aging items while pigmented spots, coarse wrinkles, telangiectasis, solar elastosis and cutis rhomboidalis nuchae are known as extrinsic skin aging signs. Lax appearance (laxity of eyelids, laxity of cheeks) (intrinsic), pigment spot on forehead (size and number), …	Photo-reference scales from 0-5 according to SCINEXA.
Genome-wide scan identified genetic variants associated with skin aging in a Chinese female population	Liu et al., 2019	2019	China, Taizhou city (Hailin, Gaogang, Taixing districts of Taizhou). Taizhou city is a middle-scaled city with a high prevalence of digestive cancer.	Han Chinese from Taizhou	Cross-sectional	Not reported	1084	1084	Female	50-86 years		894,517 SNPs from the whole genome were identified by microarray Illumina Human OmniZhonghua8 V1.1 895k. 802,328 SNPs remained after quality control. 6,328,611 SNPs were kept after imputation with IMPUTE2. An association analysis between 15 skin aging phenotypes and genotyped and imputed SNPs was performed by using linear regression and adjusted for covariates. resulting in 3 SNPs with genome-wid…	Extrinsic ageing	Coarse wrinkles in the Crow's feet area	Crow's Feet Wrinkles	Defined in photo-reference scale, not in words.	Crow's feet area	Double blind evaluation from 2 assessors, taking the average score. The laxity of cheeks and eyelids are identified as intrinsic skin aging items while pigmented spots, coarse wrinkles, telangiectasis, solar elastosis and cutis rhomboidalis nuchae are known as extrinsic skin aging signs. Lax appearance (laxity of eyelids, laxity of cheeks) (intrinsic), pigment spot on forehead (size and number), …	Photo-reference scales from 0-5 according to SCINEXA.
Genome-wide scan identified genetic variants associated with skin aging in a Chinese female population	Liu et al., 2019	2019	China, Taizhou city (Hailin, Gaogang, Taixing districts of Taizhou). Taizhou city is a middle-scaled city with a high prevalence of digestive cancer.	Han Chinese from Taizhou	Cross-sectional	Not reported	1084	1084	Female	50-86 years		894,517 SNPs from the whole genome were identified by microarray Illumina Human OmniZhonghua8 V1.1 895k. 802,328 SNPs remained after quality control. 6,328,611 SNPs were kept after imputation with IMPUTE2. An association analysis between 15 skin aging phenotypes and genotyped and imputed SNPs was performed by using linear regression and adjusted for covariates. resulting in 3 SNPs with genome-wid…	Extrinsic ageing	Coarse wrinkles between the eyebrows	Glabellar Frown Lines	Defined in photo-reference scale, not in words.	Between the eybrows	Double blind evaluation from 2 assessors, taking the average score. The laxity of cheeks and eyelids are identified as intrinsic skin aging items while pigmented spots, coarse wrinkles, telangiectasis, solar elastosis and cutis rhomboidalis nuchae are known as extrinsic skin aging signs. Lax appearance (laxity of eyelids, laxity of cheeks) (intrinsic), pigment spot on forehead (size and number), …	Photo-reference scales from 0-5 according to SCINEXA.
Genome-wide scan identified genetic variants associated with skin aging in a Chinese female population	Liu et al., 2019	2019	China, Taizhou city (Hailin, Gaogang, Taixing districts of Taizhou). Taizhou city is a middle-scaled city with a high prevalence of digestive cancer.	Han Chinese from Taizhou	Cross-sectional	Not reported	1084	1084	Female	50-86 years		894,517 SNPs from the whole genome were identified by microarray Illumina Human OmniZhonghua8 V1.1 895k. 802,328 SNPs remained after quality control. 6,328,611 SNPs were kept after imputation with IMPUTE2. An association analysis between 15 skin aging phenotypes and genotyped and imputed SNPs was performed by using linear regression and adjusted for covariates. resulting in 3 SNPs with genome-wid…	Extrinsic ageing	Coarse wrinkles under the eyes	Wrinkles (Skin Ageing Score)	Defined in photo-reference scale, not in words.	Under the eyes	Double blind evaluation from 2 assessors, taking the average score. The laxity of cheeks and eyelids are identified as intrinsic skin aging items while pigmented spots, coarse wrinkles, telangiectasis, solar elastosis and cutis rhomboidalis nuchae are known as extrinsic skin aging signs. Lax appearance (laxity of eyelids, laxity of cheeks) (intrinsic), pigment spot on forehead (size and number), …	Photo-reference scales from 0-5 according to SCINEXA.
Genome-wide scan identified genetic variants associated with skin aging in a Chinese female population	Liu et al., 2019	2019	China, Taizhou city (Hailin, Gaogang, Taixing districts of Taizhou). Taizhou city is a middle-scaled city with a high prevalence of digestive cancer.	Han Chinese from Taizhou	Cross-sectional	Not reported	1084	1084	Female	50-86 years		894,517 SNPs from the whole genome were identified by microarray Illumina Human OmniZhonghua8 V1.1 895k. 802,328 SNPs remained after quality control. 6,328,611 SNPs were kept after imputation with IMPUTE2. An association analysis between 15 skin aging phenotypes and genotyped and imputed SNPs was performed by using linear regression and adjusted for covariates. resulting in 3 SNPs with genome-wid…	Extrinsic ageing	Coarse wrinkles on the upper lip	Cris-cross wrinkles	Defined in photo-reference scale, not in words.	Upper lip	Double blind evaluation from 2 assessors, taking the average score. The laxity of cheeks and eyelids are identified as intrinsic skin aging items while pigmented spots, coarse wrinkles, telangiectasis, solar elastosis and cutis rhomboidalis nuchae are known as extrinsic skin aging signs. Lax appearance (laxity of eyelids, laxity of cheeks) (intrinsic), pigment spot on forehead (size and number), …	Photo-reference scales from 0-4 according to SCINEXA.
Genome-wide scan identified genetic variants associated with skin aging in a Chinese female population	Liu et al., 2019	2019	China, Taizhou city (Hailin, Gaogang, Taixing districts of Taizhou). Taizhou city is a middle-scaled city with a high prevalence of digestive cancer.	Han Chinese from Taizhou	Cross-sectional	Not reported	1084	1084	Female	50-86 years		894,517 SNPs from the whole genome were identified by microarray Illumina Human OmniZhonghua8 V1.1 895k. 802,328 SNPs remained after quality control. 6,328,611 SNPs were kept after imputation with IMPUTE2. An association analysis between 15 skin aging phenotypes and genotyped and imputed SNPs was performed by using linear regression and adjusted for covariates. resulting in 3 SNPs with genome-wid…	Extrinsic ageing	Nasolabial folds	Nasolabial folds	Defined in photo-reference scale, not in words.	Cheek(s)	Double blind evaluation from 2 assessors, taking the average score. The laxity of cheeks and eyelids are identified as intrinsic skin aging items while pigmented spots, coarse wrinkles, telangiectasis, solar elastosis and cutis rhomboidalis nuchae are known as extrinsic skin aging signs. Lax appearance (laxity of eyelids, laxity of cheeks) (intrinsic), pigment spot on forehead (size and number), …	Photo-reference scales from 0-5 according to SCINEXA.
Genome-wide scan identified genetic variants associated with skin aging in a Chinese female population	Liu et al., 2019	2019	China, Taizhou city (Hailin, Gaogang, Taixing districts of Taizhou). Taizhou city is a middle-scaled city with a high prevalence of digestive cancer.	Han Chinese from Taizhou	Cross-sectional	Not reported	1084	1084	Female	50-86 years		894,517 SNPs from the whole genome were identified by microarray Illumina Human OmniZhonghua8 V1.1 895k. 802,328 SNPs remained after quality control. 6,328,611 SNPs were kept after imputation with IMPUTE2. An association analysis between 15 skin aging phenotypes and genotyped and imputed SNPs was performed by using linear regression and adjusted for covariates. resulting in 3 SNPs with genome-wid…	Extrinsic ageing	Telangiectasis	Telangiectasis	Defined in photo-reference scale, not in words.	Cheek(s)	Double blind evaluation from 2 assessors, taking the average score. The laxity of cheeks and eyelids are identified as intrinsic skin aging items while pigmented spots, coarse wrinkles, telangiectasis, solar elastosis and cutis rhomboidalis nuchae are known as extrinsic skin aging signs. Lax appearance (laxity of eyelids, laxity of cheeks) (intrinsic), pigment spot on forehead (size and number), …	Photo-reference scales from 0-5 according to SCINEXA.
Genome-wide scan identified genetic variants associated with skin aging in a Chinese female population	Liu et al., 2019	2019	China, Taizhou city (Hailin, Gaogang, Taixing districts of Taizhou). Taizhou city is a middle-scaled city with a high prevalence of digestive cancer.	Han Chinese from Taizhou	Cross-sectional	Not reported	1084	1084	Female	50-86 years		894,517 SNPs from the whole genome were identified by microarray Illumina Human OmniZhonghua8 V1.1 895k. 802,328 SNPs remained after quality control. 6,328,611 SNPs were kept after imputation with IMPUTE2. An association analysis between 15 skin aging phenotypes and genotyped and imputed SNPs was performed by using linear regression and adjusted for covariates. resulting in 3 SNPs with genome-wid…	Extrinsic ageing	Solar elastosis	Solar elastosis	Defined in photo-reference scale, not in words.	Cheek(s)	Double blind evaluation from 2 assessors, taking the average score. The laxity of cheeks and eyelids are identified as intrinsic skin aging items while pigmented spots, coarse wrinkles, telangiectasis, solar elastosis and cutis rhomboidalis nuchae are known as extrinsic skin aging signs. Lax appearance (laxity of eyelids, laxity of cheeks) (intrinsic), pigment spot on forehead (size and number), …	Photo-reference scales from 0-3 according to SCINEXA.
Genome-wide scan identified genetic variants associated with skin aging in a Chinese female population	Liu et al., 2019	2019	China, Taizhou city (Hailin, Gaogang, Taixing districts of Taizhou). Taizhou city is a middle-scaled city with a high prevalence of digestive cancer.	Han Chinese from Taizhou	Cross-sectional	Not reported	1084	1084	Female	50-86 years		894,517 SNPs from the whole genome were identified by microarray Illumina Human OmniZhonghua8 V1.1 895k. 802,328 SNPs remained after quality control. 6,328,611 SNPs were kept after imputation with IMPUTE2. An association analysis between 15 skin aging phenotypes and genotyped and imputed SNPs was performed by using linear regression and adjusted for covariates. resulting in 3 SNPs with genome-wid…	Extrinsic ageing	Cutis rhomboidalis nuchae	Cutis rhomboidalis nuchae	Defined in photo-reference scale, not in words.	Back of neck	Double blind evaluation from 2 assessors, taking the average score. The laxity of cheeks and eyelids are identified as intrinsic skin aging items while pigmented spots, coarse wrinkles, telangiectasis, solar elastosis and cutis rhomboidalis nuchae are known as extrinsic skin aging signs. Lax appearance (laxity of eyelids, laxity of cheeks) (intrinsic), pigment spot on forehead (size and number), …	Photo-reference scales from 0-3 according to SCINEXA.
Genome-wide scan identified genetic variants associated with skin aging in a Chinese female population	Liu et al., 2019	2019	No recruitment. Analyse data from Paris, France (SU.VI.MAX Study).	Middle-aged French women	Cross-sectional	Not reported	502	502	Female	57.6		The SNPs that the researchers in this paper identified from the Taizhou Study, were investigated in this cohort	Extrinsic ageing	Photoageing	-	Defined in photo-reference scale, not in words.	Entire face	Assessed independently by 3 dermatologists.	Photo-reference scales from 1-6 by Larnier et al. (1994).
Genome-wide scan identified genetic variants associated with skin aging in a Chinese female population	Liu et al., 2019	2019	No recruitment. Analyse data from Paris, France (SU.VI.MAX Study).	Middle-aged French women	Cross-sectional	Not reported	502	502	Female	57.6		The SNPs that the researchers in this paper identified from the Taizhou Study, were investigated in this cohort	Extrinsic ageing	Lentigines	Solar lentigines	Defined in photo-reference scale, not in words.	Entire face	Assessed independently by 3 dermatologists.	Photo-reference scales from 1-6 by Larnier et al. (1994).
Genome-wide scan identified genetic variants associated with skin aging in a Chinese female population	Liu et al., 2019	2019	No recruitment. Analyse data from Paris, France (SU.VI.MAX Study).	Middle-aged French women	Cross-sectional	Not reported	502	502	Female	57.6		The SNPs that the researchers in this paper identified from the Taizhou Study, were investigated in this cohort	Extrinsic ageing	Sagging	Lax appearance	Defined in photo-reference scale, not in words.	Entire face	Assessed independently by 3 dermatologists.	Photo-reference scales from 1-6 by Larnier et al. (1994).
Genome-wide scan identified genetic variants associated with skin aging in a Chinese female population	Liu et al., 2019	2019	No recruitment. Analyse data from Paris, France (SU.VI.MAX Study).	Middle-aged French women	Cross-sectional	Not reported	502	502	Female	57.6		The SNPs that the researchers in this paper identified from the Taizhou Study, were investigated in this cohort	Extrinsic ageing	Wrinkling	-	Defined in photo-reference scale, not in words.	Entire face	Assessed independently by 3 dermatologists.	Photo-reference scales from 1-6 by Larnier et al. (1994).
Genome-wide scan identified genetic variants associated with skin aging in a Chinese female population	Liu et al., 2019	2019	Germany (Study areas are polluted areas with high traffic load - Dortmund (1985, 1990), Duisburg (1990), Essen (1990), Gelsenkirchen (1986, 1990) and Herne (1986) and referenced against two non-industrial small towns - Dülmen (1985) and Borken (1985, 1986, 1987, 1990, 1993, 1994)).	Women aged 54-55 in the year(s) where the studies were conducted.	Cross-sectional	Not reported	462	462	Female	54-55		The SNPs that the researchers in this paper identified from the Taizhou Study, were investigated in this cohort	Intrinsic ageing	Laxity on the eyelids	Lax appearance	Defined in photo-reference scale, not in words.	Eyelid(s)	Double blind evaluation from 2 assessors, taking the average score. The laxity of cheeks and eyelids are identified as intrinsic skin aging items while pigmented spots, coarse wrinkles, telangiectasis, solar elastosis and cutis rhomboidalis nuchae are known as extrinsic skin aging signs. Lax appearance (laxity of eyelids, laxity of cheeks) (intrinsic), pigment spot on forehead (size and number), …	Photo-reference scales from 0-5 according to SCINEXA.
Genome-wide scan identified genetic variants associated with skin aging in a Chinese female population	Liu et al., 2019	2019	Germany (Study areas are polluted areas with high traffic load - Dortmund (1985, 1990), Duisburg (1990), Essen (1990), Gelsenkirchen (1986, 1990) and Herne (1986) and referenced against two non-industrial small towns - Dülmen (1985) and Borken (1985, 1986, 1987, 1990, 1993, 1994)).	Women aged 54-55 in the year(s) where the studies were conducted.	Cross-sectional	Not reported	462	462	Female	54-55		The SNPs that the researchers in this paper identified from the Taizhou Study, were investigated in this cohort	Intrinsic ageing	Laxity on the cheeks	Lax appearance	Defined in photo-reference scale, not in words.	Cheek(s)	Double blind evaluation from 2 assessors, taking the average score. The laxity of cheeks and eyelids are identified as intrinsic skin aging items while pigmented spots, coarse wrinkles, telangiectasis, solar elastosis and cutis rhomboidalis nuchae are known as extrinsic skin aging signs. Lax appearance (laxity of eyelids, laxity of cheeks) (intrinsic), pigment spot on forehead (size and number), …	Photo-reference scales from 0-5 according to SCINEXA.
Genome-wide scan identified genetic variants associated with skin aging in a Chinese female population	Liu et al., 2019	2019	Germany (Study areas are polluted areas with high traffic load - Dortmund (1985, 1990), Duisburg (1990), Essen (1990), Gelsenkirchen (1986, 1990) and Herne (1986) and referenced against two non-industrial small towns - Dülmen (1985) and Borken (1985, 1986, 1987, 1990, 1993, 1994)).	Women aged 54-55 in the year(s) where the studies were conducted.	Cross-sectional	Not reported	462	462	Female	54-55		The SNPs that the researchers in this paper identified from the Taizhou Study, were investigated in this cohort	Extrinsic ageing	Pigmented spots	Solar lentigines	Defined in photo-reference scale, not in words.	Cheek(s)	Double blind evaluation from 2 assessors, taking the average score. The laxity of cheeks and eyelids are identified as intrinsic skin aging items while pigmented spots, coarse wrinkles, telangiectasis, solar elastosis and cutis rhomboidalis nuchae are known as extrinsic skin aging signs. Lax appearance (laxity of eyelids, laxity of cheeks) (intrinsic), pigment spot on forehead (size and number), …	Photo-reference scales from 0-5 according to SCINEXA.
Genome-wide scan identified genetic variants associated with skin aging in a Chinese female population	Liu et al., 2019	2019	Germany (Study areas are polluted areas with high traffic load - Dortmund (1985, 1990), Duisburg (1990), Essen (1990), Gelsenkirchen (1986, 1990) and Herne (1986) and referenced against two non-industrial small towns - Dülmen (1985) and Borken (1985, 1986, 1987, 1990, 1993, 1994)).	Women aged 54-55 in the year(s) where the studies were conducted.	Cross-sectional	Not reported	462	462	Female	54-55		The SNPs that the researchers in this paper identified from the Taizhou Study, were investigated in this cohort	Extrinsic ageing	Pigmented spots	Solar lentigines	Defined in photo-reference scale, not in words.	Forehead	Double blind evaluation from 2 assessors, taking the average score. The laxity of cheeks and eyelids are identified as intrinsic skin aging items while pigmented spots, coarse wrinkles, telangiectasis, solar elastosis and cutis rhomboidalis nuchae are known as extrinsic skin aging signs. Lax appearance (laxity of eyelids, laxity of cheeks) (intrinsic), pigment spot on forehead (size and number), …	Photo-reference scales from 0-5 according to SCINEXA.
Genome-wide scan identified genetic variants associated with skin aging in a Chinese female population	Liu et al., 2019	2019	Germany (Study areas are polluted areas with high traffic load - Dortmund (1985, 1990), Duisburg (1990), Essen (1990), Gelsenkirchen (1986, 1990) and Herne (1986) and referenced against two non-industrial small towns - Dülmen (1985) and Borken (1985, 1986, 1987, 1990, 1993, 1994)).	Women aged 54-55 in the year(s) where the studies were conducted.	Cross-sectional	Not reported	462	462	Female	54-55		The SNPs that the researchers in this paper identified from the Taizhou Study, were investigated in this cohort	Extrinsic ageing	Coarse wrinkles on the forehead	Forehead wrinkles	Defined in photo-reference scale, not in words.	Forehead	Double blind evaluation from 2 assessors, taking the average score. The laxity of cheeks and eyelids are identified as intrinsic skin aging items while pigmented spots, coarse wrinkles, telangiectasis, solar elastosis and cutis rhomboidalis nuchae are known as extrinsic skin aging signs. Lax appearance (laxity of eyelids, laxity of cheeks) (intrinsic), pigment spot on forehead (size and number), …	Photo-reference scales from 0-5 according to SCINEXA.
Genome-wide scan identified genetic variants associated with skin aging in a Chinese female population	Liu et al., 2019	2019	Germany (Study areas are polluted areas with high traffic load - Dortmund (1985, 1990), Duisburg (1990), Essen (1990), Gelsenkirchen (1986, 1990) and Herne (1986) and referenced against two non-industrial small towns - Dülmen (1985) and Borken (1985, 1986, 1987, 1990, 1993, 1994)).	Women aged 54-55 in the year(s) where the studies were conducted.	Cross-sectional	Not reported	462	462	Female	54-55		The SNPs that the researchers in this paper identified from the Taizhou Study, were investigated in this cohort	Extrinsic ageing	Coarse wrinkles in the Crow's feet area	Crow's Feet Wrinkles	Defined in photo-reference scale, not in words.	Crow's feet area	Double blind evaluation from 2 assessors, taking the average score. The laxity of cheeks and eyelids are identified as intrinsic skin aging items while pigmented spots, coarse wrinkles, telangiectasis, solar elastosis and cutis rhomboidalis nuchae are known as extrinsic skin aging signs. Lax appearance (laxity of eyelids, laxity of cheeks) (intrinsic), pigment spot on forehead (size and number), …	Photo-reference scales from 0-5 according to SCINEXA.
Genome-wide scan identified genetic variants associated with skin aging in a Chinese female population	Liu et al., 2019	2019	Germany (Study areas are polluted areas with high traffic load - Dortmund (1985, 1990), Duisburg (1990), Essen (1990), Gelsenkirchen (1986, 1990) and Herne (1986) and referenced against two non-industrial small towns - Dülmen (1985) and Borken (1985, 1986, 1987, 1990, 1993, 1994)).	Women aged 54-55 in the year(s) where the studies were conducted.	Cross-sectional	Not reported	462	462	Female	54-55		The SNPs that the researchers in this paper identified from the Taizhou Study, were investigated in this cohort	Extrinsic ageing	Coarse wrinkles between the eyebrows	Glabellar Frown Lines	Defined in photo-reference scale, not in words.	Between the eybrows	Double blind evaluation from 2 assessors, taking the average score. The laxity of cheeks and eyelids are identified as intrinsic skin aging items while pigmented spots, coarse wrinkles, telangiectasis, solar elastosis and cutis rhomboidalis nuchae are known as extrinsic skin aging signs. Lax appearance (laxity of eyelids, laxity of cheeks) (intrinsic), pigment spot on forehead (size and number), …	Photo-reference scales from 0-5 according to SCINEXA.
Genome-wide scan identified genetic variants associated with skin aging in a Chinese female population	Liu et al., 2019	2019	Germany (Study areas are polluted areas with high traffic load - Dortmund (1985, 1990), Duisburg (1990), Essen (1990), Gelsenkirchen (1986, 1990) and Herne (1986) and referenced against two non-industrial small towns - Dülmen (1985) and Borken (1985, 1986, 1987, 1990, 1993, 1994)).	Women aged 54-55 in the year(s) where the studies were conducted.	Cross-sectional	Not reported	462	462	Female	54-55		The SNPs that the researchers in this paper identified from the Taizhou Study, were investigated in this cohort	Extrinsic ageing	Coarse wrinkles under the eyes	Wrinkles (Skin Ageing Score)	Defined in photo-reference scale, not in words.	Under the eyes	Double blind evaluation from 2 assessors, taking the average score. The laxity of cheeks and eyelids are identified as intrinsic skin aging items while pigmented spots, coarse wrinkles, telangiectasis, solar elastosis and cutis rhomboidalis nuchae are known as extrinsic skin aging signs. Lax appearance (laxity of eyelids, laxity of cheeks) (intrinsic), pigment spot on forehead (size and number), …	Photo-reference scales from 0-5 according to SCINEXA.
Genome-wide scan identified genetic variants associated with skin aging in a Chinese female population	Liu et al., 2019	2019	Germany (Study areas are polluted areas with high traffic load - Dortmund (1985, 1990), Duisburg (1990), Essen (1990), Gelsenkirchen (1986, 1990) and Herne (1986) and referenced against two non-industrial small towns - Dülmen (1985) and Borken (1985, 1986, 1987, 1990, 1993, 1994)).	Women aged 54-55 in the year(s) where the studies were conducted.	Cross-sectional	Not reported	462	462	Female	54-55		The SNPs that the researchers in this paper identified from the Taizhou Study, were investigated in this cohort	Extrinsic ageing	Coarse wrinkles on the upper lip	Cris-cross wrinkles	Defined in photo-reference scale, not in words.	Upper lip	Double blind evaluation from 2 assessors, taking the average score. The laxity of cheeks and eyelids are identified as intrinsic skin aging items while pigmented spots, coarse wrinkles, telangiectasis, solar elastosis and cutis rhomboidalis nuchae are known as extrinsic skin aging signs. Lax appearance (laxity of eyelids, laxity of cheeks) (intrinsic), pigment spot on forehead (size and number), …	Photo-reference scales from 0-4 according to SCINEXA.
Genome-wide scan identified genetic variants associated with skin aging in a Chinese female population	Liu et al., 2019	2019	Germany (Study areas are polluted areas with high traffic load - Dortmund (1985, 1990), Duisburg (1990), Essen (1990), Gelsenkirchen (1986, 1990) and Herne (1986) and referenced against two non-industrial small towns - Dülmen (1985) and Borken (1985, 1986, 1987, 1990, 1993, 1994)).	Women aged 54-55 in the year(s) where the studies were conducted.	Cross-sectional	Not reported	462	462	Female	54-55		The SNPs that the researchers in this paper identified from the Taizhou Study, were investigated in this cohort	Extrinsic ageing	Nasolabial folds	Nasolabial folds	Defined in photo-reference scale, not in words.	Cheek(s)	Double blind evaluation from 2 assessors, taking the average score. The laxity of cheeks and eyelids are identified as intrinsic skin aging items while pigmented spots, coarse wrinkles, telangiectasis, solar elastosis and cutis rhomboidalis nuchae are known as extrinsic skin aging signs. Lax appearance (laxity of eyelids, laxity of cheeks) (intrinsic), pigment spot on forehead (size and number), …	Photo-reference scales from 0-5 according to SCINEXA.
Genome-wide scan identified genetic variants associated with skin aging in a Chinese female population	Liu et al., 2019	2019	Germany (Study areas are polluted areas with high traffic load - Dortmund (1985, 1990), Duisburg (1990), Essen (1990), Gelsenkirchen (1986, 1990) and Herne (1986) and referenced against two non-industrial small towns - Dülmen (1985) and Borken (1985, 1986, 1987, 1990, 1993, 1994)).	Women aged 54-55 in the year(s) where the studies were conducted.	Cross-sectional	Not reported	462	462	Female	54-55		The SNPs that the researchers in this paper identified from the Taizhou Study, were investigated in this cohort	Extrinsic ageing	Telangiectasis	Telangiectasis	Defined in photo-reference scale, not in words.	Cheek(s)	Double blind evaluation from 2 assessors, taking the average score. The laxity of cheeks and eyelids are identified as intrinsic skin aging items while pigmented spots, coarse wrinkles, telangiectasis, solar elastosis and cutis rhomboidalis nuchae are known as extrinsic skin aging signs. Lax appearance (laxity of eyelids, laxity of cheeks) (intrinsic), pigment spot on forehead (size and number), …	Photo-reference scales from 0-5 according to SCINEXA.
Genome-wide scan identified genetic variants associated with skin aging in a Chinese female population	Liu et al., 2019	2019	Germany (Study areas are polluted areas with high traffic load - Dortmund (1985, 1990), Duisburg (1990), Essen (1990), Gelsenkirchen (1986, 1990) and Herne (1986) and referenced against two non-industrial small towns - Dülmen (1985) and Borken (1985, 1986, 1987, 1990, 1993, 1994)).	Women aged 54-55 in the year(s) where the studies were conducted.	Cross-sectional	Not reported	462	462	Female	54-55		The SNPs that the researchers in this paper identified from the Taizhou Study, were investigated in this cohort	Extrinsic ageing	Solar elastosis	Solar elastosis	Defined in photo-reference scale, not in words.	Cheek(s)	Double blind evaluation from 2 assessors, taking the average score. The laxity of cheeks and eyelids are identified as intrinsic skin aging items while pigmented spots, coarse wrinkles, telangiectasis, solar elastosis and cutis rhomboidalis nuchae are known as extrinsic skin aging signs. Lax appearance (laxity of eyelids, laxity of cheeks) (intrinsic), pigment spot on forehead (size and number), …	Photo-reference scales from 0-3 according to SCINEXA.
Genome-wide scan identified genetic variants associated with skin aging in a Chinese female population	Liu et al., 2019	2019	Germany (Study areas are polluted areas with high traffic load - Dortmund (1985, 1990), Duisburg (1990), Essen (1990), Gelsenkirchen (1986, 1990) and Herne (1986) and referenced against two non-industrial small towns - Dülmen (1985) and Borken (1985, 1986, 1987, 1990, 1993, 1994)).	Women aged 54-55 in the year(s) where the studies were conducted.	Cross-sectional	Not reported	462	462	Female	54-55		The SNPs that the researchers in this paper identified from the Taizhou Study, were investigated in this cohort	Extrinsic ageing	Cutis rhomboidalis nuchae	Cutis rhomboidalis nuchae	Defined in photo-reference scale, not in words.	Back of neck	Double blind evaluation from 2 assessors, taking the average score. The laxity of cheeks and eyelids are identified as intrinsic skin aging items while pigmented spots, coarse wrinkles, telangiectasis, solar elastosis and cutis rhomboidalis nuchae are known as extrinsic skin aging signs. Lax appearance (laxity of eyelids, laxity of cheeks) (intrinsic), pigment spot on forehead (size and number), …	Photo-reference scales from 0-3 according to SCINEXA.
Genetic variants associated with skin aging in the Chinese Han population.	Gao et al., 2017	2017	China, Taizhou city (Hailin, Gaogang, Taixing districts of Taizhou). Taizhou city is a middle-scaled city with a high prevalence of digestive cancer.	Han Chinese from Taizhou, residing at current address for >=15 years	Cross-sectional	No limit. Females who had been residing for at least 15 years at their current address were included.	502	502	Female	32-85 years		16 genes, with a total of 21 SNPs that have been reported to be related to melanin synthesis, collagen synthesis, DNA repair and xenobiotic metabolism, and antioxidant systems, were identified mostly from Caucasians. SNPs within +/- 5kb of each gene were all investigated, giving a total of 509+21=530 SNPs that are investigated. This SNP data was obtained from a whole genome database of 894,517 SN…	Extrinsic ageing	Coarse wrinkles on the forehead	Forehead wrinkles	Not reported. They used SCINEXA to obtain the studied items and produced photo-reference scales.	Forehead	Clinically assessed	Photo-reference scales from 0 (absent) to 5 (severe)
Genetic variants associated with skin aging in the Chinese Han population.	Gao et al., 2017	2017	China, Taizhou city (Hailin, Gaogang, Taixing districts of Taizhou). Taizhou city is a middle-scaled city with a high prevalence of digestive cancer.	Han Chinese from Taizhou, residing at current address for >=15 years	Cross-sectional	No limit. Females who had been residing for at least 15 years at their current address were included.	502	502	Female	32-85 years		16 genes, with a total of 21 SNPs that have been reported to be related to melanin synthesis, collagen synthesis, DNA repair and xenobiotic metabolism, and antioxidant systems, were identified mostly from Caucasians. SNPs within +/- 5kb of each gene were all investigated, giving a total of 509+21=530 SNPs that are investigated. This SNP data was obtained from a whole genome database of 894,517 SN…	Extrinsic ageing	Coarse wrinkles between the eyebrows	Glabellar Frown Lines	Not reported. They used SCINEXA to obtain the studied items and produced photo-reference scales.	Between the eybrows	Clinically assessed	Photo-reference scales from 0 (absent) to 5 (severe)
Genetic variants associated with skin aging in the Chinese Han population.	Gao et al., 2017	2017	China, Taizhou city (Hailin, Gaogang, Taixing districts of Taizhou). Taizhou city is a middle-scaled city with a high prevalence of digestive cancer.	Han Chinese from Taizhou, residing at current address for >=15 years	Cross-sectional	No limit. Females who had been residing for at least 15 years at their current address were included.	502	502	Female	32-85 years		16 genes, with a total of 21 SNPs that have been reported to be related to melanin synthesis, collagen synthesis, DNA repair and xenobiotic metabolism, and antioxidant systems, were identified mostly from Caucasians. SNPs within +/- 5kb of each gene were all investigated, giving a total of 509+21=530 SNPs that are investigated. This SNP data was obtained from a whole genome database of 894,517 SN…	Extrinsic ageing	Coarse wrinkles in the Crow's feet area	Crow's Feet Wrinkles	Not reported. They used SCINEXA to obtain the studied items and produced photo-reference scales.	Crow's feet area	Clinically assessed	Photo-reference scales from 0 (absent) to 5 (severe)
Genetic variants associated with skin aging in the Chinese Han population.	Gao et al., 2017	2017	China, Taizhou city (Hailin, Gaogang, Taixing districts of Taizhou). Taizhou city is a middle-scaled city with a high prevalence of digestive cancer.	Han Chinese from Taizhou, residing at current address for >=15 years	Cross-sectional	No limit. Females who had been residing for at least 15 years at their current address were included.	502	502	Female	32-85 years		16 genes, with a total of 21 SNPs that have been reported to be related to melanin synthesis, collagen synthesis, DNA repair and xenobiotic metabolism, and antioxidant systems, were identified mostly from Caucasians. SNPs within +/- 5kb of each gene were all investigated, giving a total of 509+21=530 SNPs that are investigated. This SNP data was obtained from a whole genome database of 894,517 SN…	Extrinsic ageing	Coarse wrinkles under the eyes	Wrinkles (Skin Ageing Score)	Not reported. They used SCINEXA to obtain the studied items and produced photo-reference scales.	Under the eyes	Clinically assessed	Photo-reference scales from 0 (absent) to 5 (severe)
Genetic variants associated with skin aging in the Chinese Han population.	Gao et al., 2017	2017	China, Taizhou city (Hailin, Gaogang, Taixing districts of Taizhou). Taizhou city is a middle-scaled city with a high prevalence of digestive cancer.	Han Chinese from Taizhou, residing at current address for >=15 years	Cross-sectional	No limit. Females who had been residing for at least 15 years at their current address were included.	502	502	Female	32-85 years		16 genes, with a total of 21 SNPs that have been reported to be related to melanin synthesis, collagen synthesis, DNA repair and xenobiotic metabolism, and antioxidant systems, were identified mostly from Caucasians. SNPs within +/- 5kb of each gene were all investigated, giving a total of 509+21=530 SNPs that are investigated. This SNP data was obtained from a whole genome database of 894,517 SN…	Extrinsic ageing	Coarse wrinkles on the upper lip	Cris-cross wrinkles	Not reported. They used SCINEXA to obtain the studied items and produced photo-reference scales.	Upper lip	Clinically assessed	Photo-reference scales from 0 (absent) to 5 (severe)
Genetic variants associated with skin aging in the Chinese Han population.	Gao et al., 2017	2017	China, Taizhou city (Hailin, Gaogang, Taixing districts of Taizhou). Taizhou city is a middle-scaled city with a high prevalence of digestive cancer.	Han Chinese from Taizhou, residing at current address for >=15 years	Cross-sectional	No limit. Females who had been residing for at least 15 years at their current address were included.	502	502	Female	32-85 years		16 genes, with a total of 21 SNPs that have been reported to be related to melanin synthesis, collagen synthesis, DNA repair and xenobiotic metabolism, and antioxidant systems, were identified mostly from Caucasians. SNPs within +/- 5kb of each gene were all investigated, giving a total of 509+21=530 SNPs that are investigated. This SNP data was obtained from a whole genome database of 894,517 SN…	Extrinsic ageing	Nasolabial folds	Nasolabial folds	Not reported. They used SCINEXA to obtain the studied items and produced photo-reference scales.	Cheek(s)	Clinically assessed	Photo-reference scales from 0 (absent) to 5 (severe)
Genetic variants associated with skin aging in the Chinese Han population.	Gao et al., 2017	2017	China, Taizhou city (Hailin, Gaogang, Taixing districts of Taizhou). Taizhou city is a middle-scaled city with a high prevalence of digestive cancer.	Han Chinese from Taizhou, residing at current address for >=15 years	Cross-sectional	No limit. Females who had been residing for at least 15 years at their current address were included.	502	502	Female	32-85 years		16 genes, with a total of 21 SNPs that have been reported to be related to melanin synthesis, collagen synthesis, DNA repair and xenobiotic metabolism, and antioxidant systems, were identified mostly from Caucasians. SNPs within +/- 5kb of each gene were all investigated, giving a total of 509+21=530 SNPs that are investigated. This SNP data was obtained from a whole genome database of 894,517 SN…	Extrinsic ageing	Pigment spots (lentigines) on the forehead	Solar lentigines	Not reported. They used SCINEXA to obtain the studied items and produced photo-reference scales.	Forehead	Clinically assessed	0 = 0 pigment spots, 1 = 1–10 pigment spots, 2 = 11–50 pigment spots, and 3 = more than 50 pigment spots
Genetic variants associated with skin aging in the Chinese Han population.	Gao et al., 2017	2017	China, Taizhou city (Hailin, Gaogang, Taixing districts of Taizhou). Taizhou city is a middle-scaled city with a high prevalence of digestive cancer.	Han Chinese from Taizhou, residing at current address for >=15 years	Cross-sectional	No limit. Females who had been residing for at least 15 years at their current address were included.	502	502	Female	32-85 years		16 genes, with a total of 21 SNPs that have been reported to be related to melanin synthesis, collagen synthesis, DNA repair and xenobiotic metabolism, and antioxidant systems, were identified mostly from Caucasians. SNPs within +/- 5kb of each gene were all investigated, giving a total of 509+21=530 SNPs that are investigated. This SNP data was obtained from a whole genome database of 894,517 SN…	Extrinsic ageing	Pigment spots (lentigines) on the cheeks	Solar lentigines	Not reported. They used SCINEXA to obtain the studied items and produced photo-reference scales.	Cheek(s)	Clinically assessed	0 = 0 pigment spots, 1 = 1–10 pigment spots, 2 = 11–50 pigment spots, and 3 = more than 50 pigment spots
Genetic variants associated with skin aging in the Chinese Han population.	Gao et al., 2017	2017	China, Taizhou city (Hailin, Gaogang, Taixing districts of Taizhou). Taizhou city is a middle-scaled city with a high prevalence of digestive cancer.	Han Chinese from Taizhou, residing at current address for >=15 years	Cross-sectional	No limit. Females who had been residing for at least 15 years at their current address were included.	502	502	Female	32-85 years		16 genes, with a total of 21 SNPs that have been reported to be related to melanin synthesis, collagen synthesis, DNA repair and xenobiotic metabolism, and antioxidant systems, were identified mostly from Caucasians. SNPs within +/- 5kb of each gene were all investigated, giving a total of 509+21=530 SNPs that are investigated. This SNP data was obtained from a whole genome database of 894,517 SN…	Extrinsic ageing	Pigment spots (lentigines) on the upper side of the forearms	Solar lentigines	Not reported. They used SCINEXA to obtain the studied items and produced photo-reference scales.	Arm(s)	Clinically assessed	0 = 0 pigment spots, 1 = 1–10 pigment spots, 2 = 11–50 pigment spots, and 3 = more than 50 pigment spots
Genetic variants associated with skin aging in the Chinese Han population.	Gao et al., 2017	2017	China, Taizhou city (Hailin, Gaogang, Taixing districts of Taizhou). Taizhou city is a middle-scaled city with a high prevalence of digestive cancer.	Han Chinese from Taizhou, residing at current address for >=15 years	Cross-sectional	No limit. Females who had been residing for at least 15 years at their current address were included.	502	502	Female	32-85 years		16 genes, with a total of 21 SNPs that have been reported to be related to melanin synthesis, collagen synthesis, DNA repair and xenobiotic metabolism, and antioxidant systems, were identified mostly from Caucasians. SNPs within +/- 5kb of each gene were all investigated, giving a total of 509+21=530 SNPs that are investigated. This SNP data was obtained from a whole genome database of 894,517 SN…	Extrinsic ageing	Pigment spots (lentigines) on the back of the hands	Solar lentigines	Not reported. They used SCINEXA to obtain the studied items and produced photo-reference scales.	Back of hands	Clinically assessed	Binning into 4 groups (None to plenty)
Genetic variants associated with skin aging in the Chinese Han population.	Gao et al., 2017	2017	China, Taizhou city (Hailin, Gaogang, Taixing districts of Taizhou). Taizhou city is a middle-scaled city with a high prevalence of digestive cancer.	Han Chinese from Taizhou, residing at current address for >=15 years	Cross-sectional	No limit. Females who had been residing for at least 15 years at their current address were included.	502	502	Female	32-85 years		16 genes, with a total of 21 SNPs that have been reported to be related to melanin synthesis, collagen synthesis, DNA repair and xenobiotic metabolism, and antioxidant systems, were identified mostly from Caucasians. SNPs within +/- 5kb of each gene were all investigated, giving a total of 509+21=530 SNPs that are investigated. This SNP data was obtained from a whole genome database of 894,517 SN…	Intrinsic ageing	Laxity on the eyelids	Lax appearance	Not reported. They used SCINEXA to obtain the studied items and produced photo-reference scales.	Eyelid(s)	Clinically assessed	Scale from 0-5
Genetic variants associated with skin aging in the Chinese Han population.	Gao et al., 2017	2017	China, Taizhou city (Hailin, Gaogang, Taixing districts of Taizhou). Taizhou city is a middle-scaled city with a high prevalence of digestive cancer.	Han Chinese from Taizhou, residing at current address for >=15 years	Cross-sectional	No limit. Females who had been residing for at least 15 years at their current address were included.	502	502	Female	32-85 years		16 genes, with a total of 21 SNPs that have been reported to be related to melanin synthesis, collagen synthesis, DNA repair and xenobiotic metabolism, and antioxidant systems, were identified mostly from Caucasians. SNPs within +/- 5kb of each gene were all investigated, giving a total of 509+21=530 SNPs that are investigated. This SNP data was obtained from a whole genome database of 894,517 SN…	Intrinsic ageing	Laxity on the cheeks	Lax appearance	Not reported. They used SCINEXA to obtain the studied items and produced photo-reference scales.	Cheek(s)	Clinically assessed	Scale from 0-5
Intrinsic and extrinsic risk factors for sagging eyelids	Jacobs et al., 2014	2014	No recruitment. Analyse data from The Netherlands (Rotterdam Study).	Dutch Europeans from the Rotterdam Study	Cross-sectional	All eligible photos from a prospective study of 14 926 adults who are 45 years or older living in the same suburb of Rotterdam	5578	3123.68	44.0% Male	67.1		Genotyping was done using the Infinium IIHumanHap550KGenotypingBeadChip, version 3; Illumina assay and imputed based on the HapMap Central European-like Utahns (CEU) reference samples. 2 149 245 SNPs passed quality control.	Extrinsic ageing	Sagging eyelids	Droopy eyes	Normal (the upper eyelid skin is not touching the eyelashes), mild (the upper eyelid skin is touching the eyelashes), moderate (the upper eyelid skin is hanging over the eyelashes), and severe (the upper eyelid skin is hanging over the eye).	Eyelid(s)	A scale jointly developed between the researchers and an oculoplastic ophthalmologist (named I.B.), reviewed by a physician to be preferably assessed in the right eye	A 4-level photo-reference scale from 0-3 (normal, mild, moderate, severe) jointly developed between the researchers and an oculoplastic ophthalmologist and its reliability was tested by investigating the intragrader agreement of one grader who is a dermatology-trained physician (named L.C.J.) and intergrader agreement between L.C.J and an oculoplastic ophthalmologist (named I.B.)
Intrinsic and extrinsic risk factors for sagging eyelids	Jacobs et al., 2014	2014	No recruitment. Analyse data from The United Kingdom (TwinsUK Study)	Europeans from the TwinsUK Study	Cross-sectional	All eligible twins for whom unstandardized portrait images were available	2186	1958.66	10.4% Male	53.1		Genotyping was done using the Hap317K; Illumina chip and imputed based on the HapMap Central European-like Utahns (CEU) reference samples. 2 263 540 SNPs passed quality control.	Extrinsic ageing	Sagging eyelids	Droopy eyes	Normal (the upper eyelid skin is not touching the eyelashes), mild (the upper eyelid skin is touching the eyelashes), moderate (the upper eyelid skin is hanging over the eyelashes), and severe (the upper eyelid skin is hanging over the eye).	Eyelid(s)	A scale jointly developed between the researchers and an oculoplastic ophthalmologist (named I.B.), reviewed by a physician to be preferably assessed in the right eye	A 4-level photo-reference scale from 0-3 (normal, mild, moderate, severe) jointly developed between the researchers and an oculoplastic ophthalmologist and its reliability was tested by investigating the intragrader agreement of one grader who is a dermatology-trained physician (named L.C.J.) and intergrader agreement between L.C.J and an oculoplastic ophthalmologist (named I.B.)
A genome-wide association study in caucasian women points out a putative role of the STXBP5L gene in facial photoaging	Le Clerc et al., 2013	2013	No recruitment. Analyse data from Paris, France (SU.VI.MAX Study).	Middle-aged French women	Cross-sectional	2257 (All eligible women living in Paris in 2002-2003)	570	570	Female	44-70		The Illumina Infinium HumanOmni1-Quad BeadChips (Illumina, San Diego, CA) has 1,140,419 markers and comprises of 91,706 marks for copy-number variation and 2,182 SNPs on the Y chromosome. These SNPs are removed. After quality control, 795,063 SNPs remained. For each SNP that has a significant association (p-value < 0.05/795063), all other SNPs in LD (r^2>0.8) were identified, based on the HapMap …	Intrinsic ageing and extrinsic ageing	Global skin photoageing	Global skin photoageing	Defined in photo-reference scale, not in words.	Entire face	3 standarised, high resolution digital images of the face taken under normalised lighting conditions using a Kodak DCS 760 digital camera with a 105 mm camera lens, one frontal view of the face and one of each profile. Photos were evaluated on the same validated six-grade scale by Larnier et. al., by the same dermatologist to assess global skin photoageing.	Photo-reference scales from 1-6 by Larnier et al. (1994).
A genome-wide association study in caucasian women points out a putative role of the STXBP5L gene in facial photoaging	Le Clerc et al., 2013	2013	No recruitment. Analyse data from Paris, France (SU.VI.MAX Study).	Middle-aged French women	Cross-sectional	2257 (All eligible women living in Paris in 2002-2003)	570	570	Female	44-70		The Illumina Infinium HumanOmni1-Quad BeadChips (Illumina, San Diego, CA) has 1,140,419 markers and comprises of 91,706 marks for copy-number variation and 2,182 SNPs on the Y chromosome. These SNPs are removed. After quality control, 795,063 SNPs remained. For each SNP that has a significant association (p-value < 0.05/795063), all other SNPs in LD (r^2>0.8) were identified, based on the HapMap …	Extrinsic ageing	Solar lentigines on cheeks (Severity)	Solar lentigines	Defined in specific ordinal photographic scales (not named)	Cheek(s)	The severity of 12 age-related skin features (severity of solar lentigines on cheeks, severity of solar lentigines on foreheads, presence of eyebags, severity of nasolabial folds, severity of tissue slackening, severity of droopy eyelids, severity of wrinkles above the upper lip, severity of wrinkles under the eyes, severity of fine lines on cheek, severity of furrows between eyebrows, severity o…	Specific ordinal photographic scales (not named) for the 12 age-related skin features
A genome-wide association study in caucasian women points out a putative role of the STXBP5L gene in facial photoaging	Le Clerc et al., 2013	2013	No recruitment. Analyse data from Paris, France (SU.VI.MAX Study).	Middle-aged French women	Cross-sectional	2257 (All eligible women living in Paris in 2002-2003)	570	570	Female	44-70		The Illumina Infinium HumanOmni1-Quad BeadChips (Illumina, San Diego, CA) has 1,140,419 markers and comprises of 91,706 marks for copy-number variation and 2,182 SNPs on the Y chromosome. These SNPs are removed. After quality control, 795,063 SNPs remained. For each SNP that has a significant association (p-value < 0.05/795063), all other SNPs in LD (r^2>0.8) were identified, based on the HapMap …	Extrinsic ageing	Solar lentigines on forehead (Severity)	Solar lentigines	Defined in specific ordinal photographic scales (not named)	Forehead	The severity of 12 age-related skin features (severity of solar lentigines on cheeks, severity of solar lentigines on foreheads, presence of eyebags, severity of nasolabial folds, severity of tissue slackening, severity of droopy eyelids, severity of wrinkles above the upper lip, severity of wrinkles under the eyes, severity of fine lines on cheek, severity of furrows between eyebrows, severity o…	Specific ordinal photographic scales (not named) for the 12 age-related skin features
A genome-wide association study in caucasian women points out a putative role of the STXBP5L gene in facial photoaging	Le Clerc et al., 2013	2013	No recruitment. Analyse data from Paris, France (SU.VI.MAX Study).	Middle-aged French women	Cross-sectional	2257 (All eligible women living in Paris in 2002-2003)	570	570	Female	44-70		The Illumina Infinium HumanOmni1-Quad BeadChips (Illumina, San Diego, CA) has 1,140,419 markers and comprises of 91,706 marks for copy-number variation and 2,182 SNPs on the Y chromosome. These SNPs are removed. After quality control, 795,063 SNPs remained. For each SNP that has a significant association (p-value < 0.05/795063), all other SNPs in LD (r^2>0.8) were identified, based on the HapMap …	Extrinsic ageing	Eyebags (Presence)	Eyebags	Defined in specific ordinal photographic scales (not named)	Skin around the eye(s)	The severity of 12 age-related skin features (severity of solar lentigines on cheeks, severity of solar lentigines on foreheads, presence of eyebags, severity of nasolabial folds, severity of tissue slackening, severity of droopy eyelids, severity of wrinkles above the upper lip, severity of wrinkles under the eyes, severity of fine lines on cheek, severity of furrows between eyebrows, severity o…	Specific ordinal photographic scales (not named) for the 12 age-related skin features
A genome-wide association study in caucasian women points out a putative role of the STXBP5L gene in facial photoaging	Le Clerc et al., 2013	2013	No recruitment. Analyse data from Paris, France (SU.VI.MAX Study).	Middle-aged French women	Cross-sectional	2257 (All eligible women living in Paris in 2002-2003)	570	570	Female	44-70		The Illumina Infinium HumanOmni1-Quad BeadChips (Illumina, San Diego, CA) has 1,140,419 markers and comprises of 91,706 marks for copy-number variation and 2,182 SNPs on the Y chromosome. These SNPs are removed. After quality control, 795,063 SNPs remained. For each SNP that has a significant association (p-value < 0.05/795063), all other SNPs in LD (r^2>0.8) were identified, based on the HapMap …	Extrinsic ageing	Nasolabial folds (Severity)	Nasolabial folds	Defined in specific ordinal photographic scales (not named)	Cheek(s)	The severity of 12 age-related skin features (severity of solar lentigines on cheeks, severity of solar lentigines on foreheads, presence of eyebags, severity of nasolabial folds, severity of tissue slackening, severity of droopy eyelids, severity of wrinkles above the upper lip, severity of wrinkles under the eyes, severity of fine lines on cheek, severity of furrows between eyebrows, severity o…	Specific ordinal photographic scales (not named) for the 12 age-related skin features
A genome-wide association study in caucasian women points out a putative role of the STXBP5L gene in facial photoaging	Le Clerc et al., 2013	2013	No recruitment. Analyse data from Paris, France (SU.VI.MAX Study).	Middle-aged French women	Cross-sectional	2257 (All eligible women living in Paris in 2002-2003)	570	570	Female	44-70		The Illumina Infinium HumanOmni1-Quad BeadChips (Illumina, San Diego, CA) has 1,140,419 markers and comprises of 91,706 marks for copy-number variation and 2,182 SNPs on the Y chromosome. These SNPs are removed. After quality control, 795,063 SNPs remained. For each SNP that has a significant association (p-value < 0.05/795063), all other SNPs in LD (r^2>0.8) were identified, based on the HapMap …	Intrinsic ageing	Tissue Slackening (Severity)	Lax appearance	Defined in specific ordinal photographic scales (not named)	Cheek(s)	The severity of 12 age-related skin features (severity of solar lentigines on cheeks, severity of solar lentigines on foreheads, presence of eyebags, severity of nasolabial folds, severity of tissue slackening, severity of droopy eyelids, severity of wrinkles above the upper lip, severity of wrinkles under the eyes, severity of fine lines on cheek, severity of furrows between eyebrows, severity o…	Specific ordinal photographic scales (not named) for the 12 age-related skin features
A genome-wide association study in caucasian women points out a putative role of the STXBP5L gene in facial photoaging	Le Clerc et al., 2013	2013	No recruitment. Analyse data from Paris, France (SU.VI.MAX Study).	Middle-aged French women	Cross-sectional	2257 (All eligible women living in Paris in 2002-2003)	570	570	Female	44-70		The Illumina Infinium HumanOmni1-Quad BeadChips (Illumina, San Diego, CA) has 1,140,419 markers and comprises of 91,706 marks for copy-number variation and 2,182 SNPs on the Y chromosome. These SNPs are removed. After quality control, 795,063 SNPs remained. For each SNP that has a significant association (p-value < 0.05/795063), all other SNPs in LD (r^2>0.8) were identified, based on the HapMap …	Extrinsic ageing	Droopy eyelids (Severity)	Droopy eyes	Defined in specific ordinal photographic scales (not named)	Eyelid(s)	The severity of 12 age-related skin features (severity of solar lentigines on cheeks, severity of solar lentigines on foreheads, presence of eyebags, severity of nasolabial folds, severity of tissue slackening, severity of droopy eyelids, severity of wrinkles above the upper lip, severity of wrinkles under the eyes, severity of fine lines on cheek, severity of furrows between eyebrows, severity o…	Specific ordinal photographic scales (not named) for the 12 age-related skin features
A genome-wide association study in caucasian women points out a putative role of the STXBP5L gene in facial photoaging	Le Clerc et al., 2013	2013	No recruitment. Analyse data from Paris, France (SU.VI.MAX Study).	Middle-aged French women	Cross-sectional	2257 (All eligible women living in Paris in 2002-2003)	570	570	Female	44-70		The Illumina Infinium HumanOmni1-Quad BeadChips (Illumina, San Diego, CA) has 1,140,419 markers and comprises of 91,706 marks for copy-number variation and 2,182 SNPs on the Y chromosome. These SNPs are removed. After quality control, 795,063 SNPs remained. For each SNP that has a significant association (p-value < 0.05/795063), all other SNPs in LD (r^2>0.8) were identified, based on the HapMap …	Extrinsic ageing	Wrinkles above the upper lip (Severity)	Cris-cross wrinkles	Defined in specific ordinal photographic scales (not named)	Upper lip	The severity of 12 age-related skin features (severity of solar lentigines on cheeks, severity of solar lentigines on foreheads, presence of eyebags, severity of nasolabial folds, severity of tissue slackening, severity of droopy eyelids, severity of wrinkles above the upper lip, severity of wrinkles under the eyes, severity of fine lines on cheek, severity of furrows between eyebrows, severity o…	Specific ordinal photographic scales (not named) for the 12 age-related skin features
A genome-wide association study in caucasian women points out a putative role of the STXBP5L gene in facial photoaging	Le Clerc et al., 2013	2013	No recruitment. Analyse data from Paris, France (SU.VI.MAX Study).	Middle-aged French women	Cross-sectional	2257 (All eligible women living in Paris in 2002-2003)	570	570	Female	44-70		The Illumina Infinium HumanOmni1-Quad BeadChips (Illumina, San Diego, CA) has 1,140,419 markers and comprises of 91,706 marks for copy-number variation and 2,182 SNPs on the Y chromosome. These SNPs are removed. After quality control, 795,063 SNPs remained. For each SNP that has a significant association (p-value < 0.05/795063), all other SNPs in LD (r^2>0.8) were identified, based on the HapMap …	Extrinsic ageing	Wrinkles under the eyes (Severity)	Wrinkles (Skin Ageing Score)	Defined in specific ordinal photographic scales (not named)	Under the eyes	The severity of 12 age-related skin features (severity of solar lentigines on cheeks, severity of solar lentigines on foreheads, presence of eyebags, severity of nasolabial folds, severity of tissue slackening, severity of droopy eyelids, severity of wrinkles above the upper lip, severity of wrinkles under the eyes, severity of fine lines on cheek, severity of furrows between eyebrows, severity o…	Specific ordinal photographic scales (not named) for the 12 age-related skin features
A genome-wide association study in caucasian women points out a putative role of the STXBP5L gene in facial photoaging	Le Clerc et al., 2013	2013	No recruitment. Analyse data from Paris, France (SU.VI.MAX Study).	Middle-aged French women	Cross-sectional	2257 (All eligible women living in Paris in 2002-2003)	570	570	Female	44-70		The Illumina Infinium HumanOmni1-Quad BeadChips (Illumina, San Diego, CA) has 1,140,419 markers and comprises of 91,706 marks for copy-number variation and 2,182 SNPs on the Y chromosome. These SNPs are removed. After quality control, 795,063 SNPs remained. For each SNP that has a significant association (p-value < 0.05/795063), all other SNPs in LD (r^2>0.8) were identified, based on the HapMap …	Intrinsic ageing	Fine lines on cheek (Severity)	Fine wrinkles	Defined in specific ordinal photographic scales (not named)	Cheek(s)	The severity of 12 age-related skin features (severity of solar lentigines on cheeks, severity of solar lentigines on foreheads, presence of eyebags, severity of nasolabial folds, severity of tissue slackening, severity of droopy eyelids, severity of wrinkles above the upper lip, severity of wrinkles under the eyes, severity of fine lines on cheek, severity of furrows between eyebrows, severity o…	Specific ordinal photographic scales (not named) for the 12 age-related skin features
A genome-wide association study in caucasian women points out a putative role of the STXBP5L gene in facial photoaging	Le Clerc et al., 2013	2013	No recruitment. Analyse data from Paris, France (SU.VI.MAX Study).	Middle-aged French women	Cross-sectional	2257 (All eligible women living in Paris in 2002-2003)	570	570	Female	44-70		The Illumina Infinium HumanOmni1-Quad BeadChips (Illumina, San Diego, CA) has 1,140,419 markers and comprises of 91,706 marks for copy-number variation and 2,182 SNPs on the Y chromosome. These SNPs are removed. After quality control, 795,063 SNPs remained. For each SNP that has a significant association (p-value < 0.05/795063), all other SNPs in LD (r^2>0.8) were identified, based on the HapMap …	Extrinsic ageing	Furrows between eyebrows (Severity)	Glabellar Frown Lines	Defined in specific ordinal photographic scales (not named)	Forehead	The severity of 12 age-related skin features (severity of solar lentigines on cheeks, severity of solar lentigines on foreheads, presence of eyebags, severity of nasolabial folds, severity of tissue slackening, severity of droopy eyelids, severity of wrinkles above the upper lip, severity of wrinkles under the eyes, severity of fine lines on cheek, severity of furrows between eyebrows, severity o…	Specific ordinal photographic scales (not named) for the 12 age-related skin features
A genome-wide association study in caucasian women points out a putative role of the STXBP5L gene in facial photoaging	Le Clerc et al., 2013	2013	No recruitment. Analyse data from Paris, France (SU.VI.MAX Study).	Middle-aged French women	Cross-sectional	2257 (All eligible women living in Paris in 2002-2003)	570	570	Female	44-70		The Illumina Infinium HumanOmni1-Quad BeadChips (Illumina, San Diego, CA) has 1,140,419 markers and comprises of 91,706 marks for copy-number variation and 2,182 SNPs on the Y chromosome. These SNPs are removed. After quality control, 795,063 SNPs remained. For each SNP that has a significant association (p-value < 0.05/795063), all other SNPs in LD (r^2>0.8) were identified, based on the HapMap …	Extrinsic ageing	Crow's Feet (Severity)	Crow's Feet Wrinkles	Defined in specific ordinal photographic scales (not named)	Cheek(s)	The severity of 12 age-related skin features (severity of solar lentigines on cheeks, severity of solar lentigines on foreheads, presence of eyebags, severity of nasolabial folds, severity of tissue slackening, severity of droopy eyelids, severity of wrinkles above the upper lip, severity of wrinkles under the eyes, severity of fine lines on cheek, severity of furrows between eyebrows, severity o…	Specific ordinal photographic scales (not named) for the 12 age-related skin features
A genome-wide association study in caucasian women points out a putative role of the STXBP5L gene in facial photoaging	Le Clerc et al., 2013	2013	No recruitment. Analyse data from Paris, France (SU.VI.MAX Study).	Middle-aged French women	Cross-sectional	2257 (All eligible women living in Paris in 2002-2003)	570	570	Female	44-70		The Illumina Infinium HumanOmni1-Quad BeadChips (Illumina, San Diego, CA) has 1,140,419 markers and comprises of 91,706 marks for copy-number variation and 2,182 SNPs on the Y chromosome. These SNPs are removed. After quality control, 795,063 SNPs remained. For each SNP that has a significant association (p-value < 0.05/795063), all other SNPs in LD (r^2>0.8) were identified, based on the HapMap …	Extrinsic ageing	Coarse wrinkles on cheek (Severity)	Wrinkles (Skin Ageing Score)	Defined in specific ordinal photographic scales (not named)	Cheek(s)	The severity of 12 age-related skin features (severity of solar lentigines on cheeks, severity of solar lentigines on foreheads, presence of eyebags, severity of nasolabial folds, severity of tissue slackening, severity of droopy eyelids, severity of wrinkles above the upper lip, severity of wrinkles under the eyes, severity of fine lines on cheek, severity of furrows between eyebrows, severity o…	Specific ordinal photographic scales (not named) for the 12 age-related skin features
Identification of genes promoting skin youthfulness by genome-wide association study	Chang et al., 2014	2014	New York, USA	Men and women of Ashkenazi Jewish descent (defined as having four Ashkenazi Jewish grandparent) living in the New York metropolitan area who were are part of the LonGenity Study at Albert Einstein College of Medicine	Repeated cross-sectional	No limit. Men and women of Ashkenazi Jewish descent (defined as having four Ashkenazi Jewish grandparent) living in the New York metropolitan area who were are part of the LonGenity Study at Albert Einstein College of Medicine were included.	218	146	67% Female	79.3	15.4	Peripheral blood DNA was processed with Affymetrix 6.0 SNP Array (Affymetrix, Santa Clara, CA) to interrogate 906,000 SNPs. After quality control, 901,470 SNP remained. Only 6 SNPs have GWAS-significant p-value difference between cases and controls.	Intrinsic and extrinsic ageing	Skin youthfulness	Wrinkles (Skin Ageing Score)	Defined by the Global Skin Ageing Score (SAS) by Guinot et al. (2002).	Entire face	Assessed by 1 board-certified dermatologist experienced in assessing skin ageing.	Global Skin Ageing Score (SAS) by Guinot et al. (2002).
Gene expression changes with age in skin, adipose tissue, blood and brain	Glass et al., 2013	2013	No recruitment. Analysed data from United Kingdom (MuTHER study)	856 female twins (only 856 individuals) aged 39-85 years old in the United Kingdom in 2007.	Cross-sectional	No limit	856	856	Female	39-85		This paper only looked at the 2,796 SNPs in skin that had been identified as significant eQTL by the MuTHER study. Every individual in the MuTHER study were considered, i.e. none were excluded. The MuTHER study 856 female twins (only 856 individuals) aged 39-85 years old in the United Kingdom in 2007. In total, 496 SNPs on the skin were discovered to have levels that change significantly througho…	Extrinsic and intrinsic ageing	SNPs whose expression levels change with age and the influence of this SNP throughout one's lifetime	-	Examining significant eQTL from the MuTHER dataset	Entire body	-	-
Common variants on 1p36 and 1q42 are associated with cutaneous basal cell carcinoma but not with melanoma or pigmentation traits	Stacey et al., 2008	2008	No recruitment. Analysed data from the Icelandic Cancer Registry which has data of all cases of histologically verified cutaneous basal cell carcinoma diagnoses since 1981, sourced from all the pathology laboratories in the country that deal with such lesions.	All patients from Iceland with histologically verified cutaneous basal cell carcinoma as verified by pathology laboratories in Iceland. All subjects are of Euoprean ancestry.	Cross-sectional	No limit	1629	Not reported	Both	Not reported		930 histopathologically confirmed Icelandic cutaneous basal cell carcinoma cases and 33117 were genotyped using Illumina Sentrix HumanHap300 and HumanCNV370-duo Bead Chip microarrays and 304,083 SNPs were tested for association. The top 4 SNPs were reported.	Extrinsic ageing	Cutaneous basal cell carcinoma	Basal cell carcinoma	Not reported	Entire body	Assessed by pathology laboratories in Iceland.	Presence/absence
Common variants on 1p36 and 1q42 are associated with cutaneous basal cell carcinoma but not with melanoma or pigmentation traits	Stacey et al., 2008	2008	No recruitment. Analysed data from the Icelandic Cancer Registry which has data of all cases of histologically verified squamous cell carcinoma diagnoses from 1955-2007, sourced from all the pathology laboratories in the country that deal with such lesions.	All patients from Iceland with histologically verified squamous cell carcinoma as verified by pathology laboratories in Iceland. All subjects are of Euoprean ancestry.	Cross-sectional	No limit	412	Not reported	Both	Not reported		The top 4 SNPs obtained from the screening of cutaneous basal cell carcinoma samples in the Icelandic cohort were tested for association with squamous cell carcinoma.	Extrinsic ageing	Squamous cell carcinoma	Squamous cell carcinoma	Not reported	Entire body	Assessed by pathology laboratories in Iceland.	Presence/absence
Common variants on 1p36 and 1q42 are associated with cutaneous basal cell carcinoma but not with melanoma or pigmentation traits	Stacey et al., 2008	2008	No recruitment. Analysed data from the European Study (Hungary, Romania and Slovakia).	All patients from all general hospitals in three study areas in Hungary, two in Romania and one in Slovakia with cutaneous basal cell carcinoma as verified by histopathological examinations by pathologists.	Cross-sectional	No limit	508	Not reported	Both	30-85 (Median age is 67)		The top 4 SNPs obtained from the screening of cutaneous basal cell carcinoma samples in the Icelandic cohort were tested for association with the European cohort.	Extrinsic ageing	Cutaneous basal cell carcinoma	Basal cell carcinoma	Not reported	Entire body	Assessed by pathologists in general hospitals in three study areas in Hungary, two in Romania and one in Slovakia.	Presence/absence
Genome-Wide Association Shows that Pigmentation Genes Play a Role in Skin Aging	Law et al., 2017	2017	Recruited twins from the Brisbane Twin Nevus Study, which is a subset of the Brisbane Longitudinal Twin Study to collect imprints during their 12th, 14th and 16th birthdays. Imprints of non-twin siblings were collected during their twin sibling’s 12th birthday visit. Sample collection was already previously performed during the Brisbane Longitudinal Twin Study.	3,759 adolescent twins and their siblings (n=3759) from 1,565 families from the Brisbane Twin Nevus Study, which is a subset of the Brisbane Longitudinal Twin Study.	Cross-sectional	No limit	3759	Not reported	Both	Not reported		They were split into two phases. The first phase were genotyped using Human610-Quadv1_B arrays (Illumina, San Diego, CA). For imputation they were merged with a larger set of individuals genotyped on Human610-Quadv1_B, and Human660W-Quad_v1_C arrays (Illumina), and filtered to a common set of 482,586 markers after quality control. The second phase were genotyped on HumanOmniExpress-12v1-1_A (Illu…	Extrinsic ageing	Solar elastosis	Solar elastosis	Defined using the seven-point Beagley and Gibson (BG6) microtopography scoring system (0-6) which strongly correlates with amounts of dermal solar elastosis. Grade 0 referred to normal skin with no evidence of thickened elastic fibres. Increasing scores represented increasing numbers of fibres from a few scattered with small areas of confluence, to increasing amounts of confluent, elastotic mater…	Back of the left hand	One rater (T. Luong) who is not an author of the paper, used a low-power dissection microscope to rate all skin imprints according to the seven categories (0-6) of the Beagley-Gibson rating system, with higher scores reflecting greater disruption of the normal pattern of the lines on the epidermis.	Seven-point Beagley and Gibson (BG6) microtopography scoring system (0-6).
Genome-Wide Association Shows that Pigmentation Genes Play a Role in Skin Aging	Law et al., 2017	2017	Recruited adult twins from the Brisbane Twin Nevus Study, which is a subset of the Brisbane Longitudinal Twin Study to collect imprints of adult twins only once. Sample collection was already previously performed during the Brisbane Longitudinal Twin Study.	Adult twins (n=382) from 197 families was drawn from an alcohol use study from the Brisbane Twin Nevus Study, which is a subset of the Brisbane Longitudinal Twin Study.	Cross-sectional	No limit	382	Not reported	Both	Not reported		Genotyped on 317K, HumanCNV370-Quadv3_C (Illumina), Human610-Quadv1_B, and Human660W- Quad_v1_C arrays. For imputation they were merged with a large set of individuals genotypedon the same chips and filtered to a common set of 276,755 SNPs after QC.	Extrinsic ageing	Solar elastosis	Solar elastosis	Defined using the seven-point Beagley and Gibson (BG6) microtopography scoring system (0-6) which strongly correlates with amounts of dermal solar elastosis. Grade 0 referred to normal skin with no evidence of thickened elastic fibres. Increasing scores represented increasing numbers of fibres from a few scattered with small areas of confluence, to increasing amounts of confluent, elastotic mater…	Back of the left hand	One rater (T. Luong) who is not an author of the paper, used a low-power dissection microscope to rate all skin imprints according to the seven categories (0-6) of the Beagley-Gibson rating system, with higher scores reflecting greater disruption of the normal pattern of the lines on the epidermis.	Seven-point Beagley and Gibson (BG6) microtopography scoring system (0-6).
Genome-Wide Association Shows that Pigmentation Genes Play a Role in Skin Aging	Law et al., 2017	2017	Recruited twins from the Twins Eyes Study in Tasmania (TEST) to collect imprints only once. Sample collection was already previously performed during the Twins Eyes Study in Tasmania (TEST).	Twins (n=136) from a wide age range (the original cohort is from age 5-85).	Cross-sectional	No limit	136	Not reported	Both	Not reported		Genotyped using Human610-Quadv1_B arrays (Illumina, San Diego, CA). For imputation they were merged with a larger set of individuals genotyped on Human610-Quadv1_B, and Human660W-Quad_v1_C arrays (Illumina), and filtered to a common set of 482,586 markers after quality control	Extrinsic ageing	Solar elastosis	Solar elastosis	Defined using the seven-point Beagley and Gibson (BG6) microtopography scoring system (0-6) which strongly correlates with amounts of dermal solar elastosis. Grade 0 referred to normal skin with no evidence of thickened elastic fibres. Increasing scores represented increasing numbers of fibres from a few scattered with small areas of confluence, to increasing amounts of confluent, elastotic mater…	Back of the left hand	One rater (T. Luong) who is not an author of the paper, used a low-power dissection microscope to rate all skin imprints according to the seven categories (0-6) of the Beagley-Gibson rating system, with higher scores reflecting greater disruption of the normal pattern of the lines on the epidermis.	Seven-point Beagley and Gibson (BG6) microtopography scoring system (0-6).
Genome-Wide Association Shows that Pigmentation Genes Play a Role in Skin Aging	Law et al., 2017	2017	Recruited individuals from the Raine Eye Health Study to collect imprints only once. Sample collection was already previously performed during the Raine Eye Health Study.	Pregnant mothers and their children from the Raine Eye Health Study, which is a subset of the Western Australian Pregnancy Cohort (Raine) Study.	Cross-sectional	No limit	820	Not reported	Both	Not reported		Genotyped on the 660 Quad Array (Illumina). Imputation of 22 autosomes was performed using MaCH, version 2.3.0 software and the November 23, 2010, version of the 1000 Genome Project phase 1 European reference panel	Extrinsic ageing	Solar elastosis	Solar elastosis	Defined using the seven-point Beagley and Gibson (BG6) microtopography scoring system (0-6) which strongly correlates with amounts of dermal solar elastosis. Grade 0 referred to normal skin with no evidence of thickened elastic fibres. Increasing scores represented increasing numbers of fibres from a few scattered with small areas of confluence, to increasing amounts of confluent, elastotic mater…	Back of the left hand	One rater (T. Luong) who is not an author of the paper, used a low-power dissection microscope to rate all skin imprints according to the seven categories (0-6) of the Beagley-Gibson rating system, with higher scores reflecting greater disruption of the normal pattern of the lines on the epidermis.	Seven-point Beagley and Gibson (BG6) microtopography scoring system (0-6).
The determinants of periorbital skin ageing in participants of a melanoma case-control study in the U.K.	Suppa et al., 2011	2011	United Kingdom (Yorkshire and the Northern Region south of the River Tyne)	All melanoma patients diagnosed in the United Kingdom (Yorkshire and the Northern Region south of the River Tyne) from September 2000 to December 2005.	Cross-sectional	1647 (960 cases, 513 population-ascertained controls (identified by the cases’ family doctors as not having cancer, and were randomly invited from individuals with the same sex and within the same 5-year age group as a case) and 174 siblings).	1341 (797 patients with melanoma, 441 population-ascertained controls and 103 unaffected siblings of cases (sibling controls) participated).	810	Both	18-76. 55.6 (Median)		Blood was collected for the extraction of germline DNA. The MC1R coding sequence was sequenced in 1130 participants (ABI Dye Terminator v1.1; Applied Biosystems, Warrington, U.K.), as inherited variants in this gene are associated with fair skin and susceptibility to sunburn⁄damage.	Extrinsic ageing	Wrinkles	Crow's Feet Wrinkles	Defined in photo-reference scale and in words.	Right periorbital region	Trained research nurses placed a circular laminated template, giving exposure of skin 5 cm in diameter lateral to the right eye and photographed the right periorbital region at rest using a Canon Digital Ixus 300 camera (Canon, Reigate, U.K.), in standardized conditions (the camera was held 0.25 m away from the patient and was in macro mode).	Homemade photo-reference scales from 0-8 for Crow's Feet.
The determinants of periorbital skin ageing in participants of a melanoma case-control study in the U.K.	Suppa et al., 2011	2011	United Kingdom (Yorkshire and the Northern Region south of the River Tyne)	All melanoma patients diagnosed in the United Kingdom (Yorkshire and the Northern Region south of the River Tyne) from September 2000 to December 2005.	Cross-sectional	1647 (960 cases, 513 population-ascertained controls (identified by the cases’ family doctors as not having cancer, and were randomly invited from individuals with the same sex and within the same 5-year age group as a case) and 174 siblings).	1341 (797 patients with melanoma, 441 population-ascertained controls and 103 unaffected siblings of cases (sibling controls) participated).	810	Both	18-76. 55.6 (Median)		Blood was collected for the extraction of germline DNA. The MC1R coding sequence was sequenced in 1130 participants (ABI Dye Terminator v1.1; Applied Biosystems, Warrington, U.K.), as inherited variants in this gene are associated with fair skin and susceptibility to sunburn⁄damage.	Extrinsic ageing	Vascularity	Telangiectasia	Defined in photo-reference scale and in words.	Right periorbital region	Trained research nurses placed a circular laminated template, giving exposure of skin 5 cm in diameter lateral to the right eye and photographed the right periorbital region at rest using a Canon Digital Ixus 300 camera (Canon, Reigate, U.K.), in standardized conditions (the camera was held 0.25 m away from the patient and was in macro mode).	Homemade photo-reference scales from 0-4 for telangiectasia
The determinants of periorbital skin ageing in participants of a melanoma case-control study in the U.K.	Suppa et al., 2011	2011	United Kingdom (Yorkshire and the Northern Region south of the River Tyne)	All melanoma patients diagnosed in the United Kingdom (Yorkshire and the Northern Region south of the River Tyne) from September 2000 to December 2005.	Cross-sectional	1647 (960 cases, 513 population-ascertained controls (identified by the cases’ family doctors as not having cancer, and were randomly invited from individuals with the same sex and within the same 5-year age group as a case) and 174 siblings).	1341 (797 patients with melanoma, 441 population-ascertained controls and 103 unaffected siblings of cases (sibling controls) participated).	810	Both	18-76. 55.6 (Median)		Blood was collected for the extraction of germline DNA. The MC1R coding sequence was sequenced in 1130 participants (ABI Dye Terminator v1.1; Applied Biosystems, Warrington, U.K.), as inherited variants in this gene are associated with fair skin and susceptibility to sunburn⁄damage.	Extrinsic ageing	Pigmentation	Solar lentigines	Defined in photo-reference scale and in words.	Right periorbital region	Trained research nurses placed a circular laminated template, giving exposure of skin 5 cm in diameter lateral to the right eye and photographed the right periorbital region at rest using a Canon Digital Ixus 300 camera (Canon, Reigate, U.K.), in standardized conditions (the camera was held 0.25 m away from the patient and was in macro mode).	Homemade photo-reference scales from 0-5 for solar lentigines.
Gene expression imputation identifies candidate genes and susceptibility loci associated with cutaneous squamous cell carcinoma	Ioannidis et al., 2018	2018	No recruitment. Used data from the Kaiser GERA Study (Genetic Epidemiology Research in Adult Health and Aging (GERA) cohort in the Kaiser Permanente Northern California healthcare system)	Non-Hispanic White. Patients whose pathology records were consistent with incident SCC (invasive or in situ, excluding anogenital and mucosal SCCs) in the Kaiser Permanente Northern California health care system, enrolled in the Kaiser Permanente Research Program on Genes, Environment, and Health (RPGEH) in 2012. Potentially eligible controls (n = 64,218) were subjects with no RPGEH-survey-report…	Cross-sectional	No limit	6891 Cases, 54566 controls	Not reported	Both	At least 18		Genotyped using a custom Affymetrix Axiom® array optimized for individuals of European ancestry, imputed to 1000 Genomes Project SNPs.	Extrinsic ageing	Cutaneous squamous cell carcinoma	Squamous cell carcinoma	Defined based on the microscopic description of the pathology specimen in the electronic report	Entire body (skin and cutaneous areas)	All pathology reports for potential SCC cases were reviewed and assigned case status (definite SCC, possible SCC, no SCC) by the study dermatologist (MA) based on the microscopic description of the pathology specimen in the electronic report. Only cases assigned definitive SCC status were included in the analysis.	Definite/Possible/Absence
Gene expression imputation identifies candidate genes and susceptibility loci associated with cutaneous squamous cell carcinoma	Ioannidis et al., 2018	2018	Global. Used data from 23andMe (Phase 1 and 2) and perhaps further recruitment of participants.	23andMe (Mountain View, CA), a genetics company, provided free access to anonymized genetic and phenotypic information for stage 1 of this GWAS. Stage 2 of this GWAS involved participants from the Nurses’ Health Study (121,700 female registered nurses between the ages of 30 and 55 years residing in 11 larger US states) and participants from the Health Professionals Follow-Up Study (51,529 men fro…	Cross-sectional	No limit	25,558 self-reported cSCC Cases, 673,788 self-reported non-cSCC Controls	Not reported	Both	18-79		Samples were genotyped on one of four genotyping platforms. The V1 and V2 platforms were variants of the Illumina HumanHap550þ BeadChip, including about 25,000 custom SNPs selected by 23andMe, with a total of about 560,000 SNPs. The V3 platform was based on the Illumina OmniExpressþ BeadChip, with custom content to improve the overlap with our V2 array, with a total ofB950,000 SNPs. The V4 platfo…	Extrinsic ageing	Cutaneous squamous cell carcinoma	Squamous cell carcinoma	Defined based on the microscopic description of the pathology specimen in the electronic report	Entire body (skin and cutaneous areas)	All pathology reports for potential SCC cases were reviewed and assigned case status (definite SCC, possible SCC, no SCC) by the study dermatologist (MA) based on the microscopic description of the pathology specimen in the electronic report. Only cases assigned definitive SCC status were included in the analysis.	Definite/Possible/Absence
Genome-wide association study identifies novel susceptibility loci for cutaneous squamous cell carcinoma	Chahal, Lin, et al., 2016	2016	Global. No recruitment. Used data from 23andMe (Phase 1).	23andMe (Mountain View, CA), a genetics company, provided free access to anonymized genetic and phenotypic information for stage 1 of this GWAS.	Cross-sectional	No limit	6579 Cases, 280558 Controls	3069 Cases, 128970 Controls	Both	Majority from 31-60		For Phase 1, individuals were only included if they had 97% European ancestry, as determined through an analysis of local ancestry. Samples were genotyped on one of four genotyping platforms. The V1 and V2 platforms were variants of the Illumina HumanHap550þ BeadChip, including about 25,000 custom SNPs selected by 23andMe, with a total of about 560,000 SNPs. The V3 platform was based on the Illum…	Extrinsic ageing	Cutaneous squamous cell carcinoma	Squamous cell carcinoma	Defined by research participants’ self-reported answers to online questionnaires	Entire body	Self-reported by participant	Presence/absence
Genome-wide association study identifies novel susceptibility loci for cutaneous squamous cell carcinoma	Chahal, Lin, et al., 2016	2016	USA. No recruitment. Used data from 23andMe (Phase 2).	23andMe Phase 2. Phase 2 of this GWAS involved participants from the Nurses’ Health Study (121,700 female registered nurses between the ages of 30 and 55 years residing in 11 larger US states) and participants from the Health Professionals Follow-Up Study (51,529 men from all 50 US states in health professions (dentists, pharmacists, optometrists, osteopath physicians, podiatrists and veterinaria…	Cross-sectional	No limit	449 Cases, 8071 Controls	449 Cases, 8071 Controls	Female	Majority from 31-60		For Phase 2, 18 GWAS datasets combined these data sets into three complied data sets based on their genotype platform type: Affymetrix, Illumina HumanHap series or Illumina Omni Express. This resulted in 668,283 SNPs in the Affymetrix data set, 459,999 SNPs in the Illumina HumanHap data set and 565,810 SNPs in the Illumina Omni Express data set.	Extrinsic ageing	Cutaneous squamous cell carcinoma	Squamous cell carcinoma	Defined by research participants’ self-reported answers to online questionnaires	Entire body	Self-reported by participant	Presence/absence
Genome-wide association study identifies novel susceptibility loci for cutaneous squamous cell carcinoma	Chahal, Lin, et al., 2016	2016	USA. No recruitment. Used data from 23andMe (Phase 2).	23andMe Phase 2. Phase 2 of this GWAS involved participants from the Nurses’ Health Study (121,700 female registered nurses between the ages of 30 and 55 years residing in 11 larger US states) and participants from the Health Professionals Follow-Up Study (51,529 men from all 50 US states in health professions (dentists, pharmacists, optometrists, osteopath physicians, podiatrists and veterinaria…	Cross-sectional	No limit	376 Cases, 3447 Controls	0	Male	Majority from 31-60		For Phase 2, 18 GWAS datasets combined these data sets into three complied data sets based on their genotype platform type: Affymetrix, Illumina HumanHap series or Illumina Omni Express. This resulted in 668,283 SNPs in the Affymetrix data set, 459,999 SNPs in the Illumina HumanHap data set and 565,810 SNPs in the Illumina Omni Express data set.	Extrinsic ageing	Cutaneous squamous cell carcinoma	Squamous cell carcinoma	Defined by research participants’ self-reported answers to online questionnaires	Entire body	Self-reported by participant	Presence/absence
Identification of Susceptibility Loci for Cutaneous Squamous Cell Carcinoma	Asgari et al., 2016	2016	USA, Northern California	Kaiser GERA Study (Genetic Epidemiology Research in Adult Health and Aging (GERA) cohort in the Kaiser Permanente Northern California healthcare system)	Cross-sectional	No limit (Participants are patients whose pathology records were consistent with incident SCC (invasive or in situ, excluding anogenital and mucosal SCCs) during the period from survey completion until either 31 December 2012 or departure from the Kaiser Permanente Northern California health care system, whichever occurred first)	6891	3066	Both	At least 18		The researchers evaluated SCC association with each SNP’s allelic count using the Armitage-Cochran trend statistic, adjusted for gender, the first 10 principal components of ancestry, for the genotyping array and reagent kit, age and immunosuppressive status. They combined regression coefficients and p-values obtained from screening and replication phases using Cochran’s method and identified as …	Extrinsic ageing	Cutaneous Squamous Cell Carcinoma	Cutaneous Squamous Cell Carcinoma	Defined based on the microscopic description of the pathology specimen in the electronic report	Entire body (skin and cutaneous areas)	All pathology reports for potential SCC cases were reviewed and assigned case status (definite SCC, possible SCC, no SCC) by the study dermatologist (MA) based on the microscopic description of the pathology specimen in the electronic report. Only cases assigned definitive SCC status were included in the analysis.	Definite/Possible/Absence
Identification of Susceptibility Loci for Cutaneous Squamous Cell Carcinoma	Asgari et al., 2016	2016	USA, Northern California	Kaiser GERA Study (Genetic Epidemiology Research in Adult Health and Aging (GERA) cohort in the Kaiser Permanente Northern California healthcare system)	Cross-sectional	No limit (Participants are patients whose pathology records were consistent with incident SCC (invasive or in situ, excluding anogenital and mucosal SCCs) during the period from survey completion until either 31 December 2012 or departure from the Kaiser Permanente Northern California health care system, whichever occurred first)	6891	3066	Both	At least 18		Sets of SNPs associated (p<1E-05) with each of three skin pigmentation phenotypes were compiled using the GWASs cited in the GWAScatalog (http://www.ebi.ac.uk/gwas/). The researchers then looked at the presence/absence of the risk alleles of these SNPs in the study population and looked at whether the participants had cutaneous squamous cell carcinoma. The researchers then calculated the OR and 9…	Extrinsic ageing	Sun sensitivity	-	Defined by GWASs cited in the GWAScatalog that looked at sun sensitivity	Entire body	Not reported	Not reported
Identification of Susceptibility Loci for Cutaneous Squamous Cell Carcinoma	Asgari et al., 2016	2016	USA, Northern California	Kaiser GERA Study (Genetic Epidemiology Research in Adult Health and Aging (GERA) cohort in the Kaiser Permanente Northern California healthcare system)	Cross-sectional	No limit (Participants are patients whose pathology records were consistent with incident SCC (invasive or in situ, excluding anogenital and mucosal SCCs) during the period from survey completion until either 31 December 2012 or departure from the Kaiser Permanente Northern California health care system, whichever occurred first)	6891	3066	Both	At least 18		Sets of SNPs associated (p<1E-05) with each of three skin pigmentation phenotypes were compiled using the GWASs cited in the GWAScatalog (http://www.ebi.ac.uk/gwas/). The researchers then looked at the presence/absence of the risk alleles of these SNPs in the study population and looked at whether the participants had cutaneous squamous cell carcinoma. The researchers then calculated the OR and 9…	Extrinsic ageing	Inability to tan	-	Defined by GWASs cited in the GWAScatalog that looked at tanning ability.	Entire body	Not reported	Not reported
Identification of Susceptibility Loci for Cutaneous Squamous Cell Carcinoma	Asgari et al., 2016	2016	USA, Northern California	Kaiser GERA Study (Genetic Epidemiology Research in Adult Health and Aging (GERA) cohort in the Kaiser Permanente Northern California healthcare system)	Cross-sectional	No limit (Participants are patients whose pathology records were consistent with incident SCC (invasive or in situ, excluding anogenital and mucosal SCCs) during the period from survey completion until either 31 December 2012 or departure from the Kaiser Permanente Northern California health care system, whichever occurred first)	6891	3066	Both	At least 18		Sets of SNPs associated (p<1E-05) with each of three skin pigmentation phenotypes were compiled using the GWASs cited in the GWAScatalog (http://www.ebi.ac.uk/gwas/). The researchers then looked at the presence/absence of the risk alleles of these SNPs in the study population and looked at whether the participants had cutaneous squamous cell carcinoma. The researchers then calculated the OR and 9…	Extrinsic ageing	Skin Colour (Extent of darkness)	-	Defined by GWASs cited in the GWAScatalog that looked at skin colour	Entire body	Not reported	Not reported
The melanocortin-1-receptor gene is the major freckle gene	Bastiaens, 2001	2001	The Netherlands	Leiden Skin Cancer Study Participants (161 patients with squamous cell carcinoma, 301 with nodular basal cell carcinoma, 153 with superficial multifocal basal cell carcinoma, 125 with malignant melanoma, and 386 controls)	Cross-sectional	No limit	1126	Not reported	Both	30-80		The MC1R genotype was sequenced using two sequencing primers to give two fragments (542 bp and 661 bp). Sequence analysis was performed on an ABI- 377 automated DNA sequencer using Big-Dye Terminator Cycle Sequencing kits (Perkin Elmer) according to the manu- facturer’s instructions.	Extrinsic ageing	Ephelides	Sunburn Freckles	Ephelides were defined as multiple, small (1–3 mm), pale-brown macular lesions with a poorly defined margin which are more pronounced in summer.	Face or arm(s) or upper back	Ephelides were assessed by the participants with a freckling chart and by physical examination by a dermatologist using a standard protocol.	A scale from 0 (no childhood freckling) to 5 (very severe childhood freckling) at each of the 3 locations (Total score of 0-15). The ‘freckling chart’ is the one used in the Geraldton Skin Cancer Prevention Survey by Kricker et al.
The melanocortin-1-receptor gene is the major freckle gene	Bastiaens, 2001	2001	The Netherlands	Leiden Skin Cancer Study Participants (161 patients with squamous cell carcinoma, 301 with nodular basal cell carcinoma, 153 with superficial multifocal basal cell carcinoma, 125 with malignant melanoma, and 386 controls)	Cross-sectional	No limit	1126	Not reported	Both	30-80		The MC1R genotype was sequenced using two sequencing primers to give two fragments (542 bp and 661 bp). Sequence analysis was performed on an ABI- 377 automated DNA sequencer using Big-Dye Terminator Cycle Sequencing kits (Perkin Elmer) according to the manu- facturer’s instructions.	Extrinsic ageing	Ephelides	Sunburn Freckles	Ephelides were defined as multiple, small (1–3 mm), pale-brown macular lesions with a poorly defined margin which are more pronounced in summer.	Arm(s)	Ephelides were assessed by the participants with a freckling chart and by physical examination by a dermatologist using a standard protocol.	A scale from 0 (no childhood freckling) to 5 (very severe childhood freckling) at each of the 3 locations (Total score of 0-15). The ‘freckling chart’ is the one used in the Geraldton Skin Cancer Prevention Survey by Kricker et al.
The melanocortin-1-receptor gene is the major freckle gene	Bastiaens, 2001	2001	The Netherlands	Leiden Skin Cancer Study Participants (161 patients with squamous cell carcinoma, 301 with nodular basal cell carcinoma, 153 with superficial multifocal basal cell carcinoma, 125 with malignant melanoma, and 386 controls)	Cross-sectional	No limit	1126	Not reported	Both	30-80		The MC1R genotype was sequenced using two sequencing primers to give two fragments (542 bp and 661 bp). Sequence analysis was performed on an ABI- 377 automated DNA sequencer using Big-Dye Terminator Cycle Sequencing kits (Perkin Elmer) according to the manu- facturer’s instructions.	Extrinsic ageing	Ephelides	Sunburn Freckles	Ephelides were defined as multiple, small (1–3 mm), pale-brown macular lesions with a poorly defined margin which are more pronounced in summer.	Upper back	Ephelides were assessed by the participants with a freckling chart and by physical examination by a dermatologist using a standard protocol.	A scale from 0 (no childhood freckling) to 5 (very severe childhood freckling) at each of the 3 locations (Total score of 0-15). The ‘freckling chart’ is the one used in the Geraldton Skin Cancer Prevention Survey by Kricker et al.
The melanocortin-1-receptor gene is the major freckle gene	Bastiaens, 2001	2001	The Netherlands	Leiden Skin Cancer Study Participants (161 patients with squamous cell carcinoma, 301 with nodular basal cell carcinoma, 153 with superficial multifocal basal cell carcinoma, 125 with malignant melanoma, and 386 controls)	Cross-sectional	No limit	1126	Not reported	Both	30-80		The MC1R genotype was sequenced using two sequencing primers to give two fragments (542 bp and 661 bp). Sequence analysis was performed on an ABI- 377 automated DNA sequencer using Big-Dye Terminator Cycle Sequencing kits (Perkin Elmer) according to the manu- facturer’s instructions.	Extrinsic ageing	Solar lentigines	Solar lentigines	Solar lentigines were defined as round to polycyclic, brown to black–brown, macular or slightly raised lesions up to 1 cm in diameter with a sparse and scattered distribution	Face or arm(s) or upper back	A dermatologist examined the face, arm and upper back for solar lentigines using a standard protocol.	Using the freckling chart, the severity of solar lentigines was rated for each location using a scale from 0 (no solar lentigines) to 5 (very severe lentigines). The total score was determined in terms of the sum of the three locations (minimum 0, maximum 15).
The melanocortin-1-receptor gene is the major freckle gene	Bastiaens, 2001	2001	The Netherlands	Leiden Skin Cancer Study Participants (161 patients with squamous cell carcinoma, 301 with nodular basal cell carcinoma, 153 with superficial multifocal basal cell carcinoma, 125 with malignant melanoma, and 386 controls)	Cross-sectional	No limit	1126	Not reported	Both	30-80		The MC1R genotype was sequenced using two sequencing primers to give two fragments (542 bp and 661 bp). Sequence analysis was performed on an ABI- 377 automated DNA sequencer using Big-Dye Terminator Cycle Sequencing kits (Perkin Elmer) according to the manu- facturer’s instructions.	Extrinsic ageing	Solar lentigines	Solar lentigines	Solar lentigines were defined as round to polycyclic, brown to black–brown, macular or slightly raised lesions up to 1 cm in diameter with a sparse and scattered distribution	Arm(s)	A dermatologist examined the face, arm and upper back for solar lentigines using a standard protocol.	Using the freckling chart, the severity of solar lentigines was rated for each location using a scale from 0 (no solar lentigines) to 5 (very severe lentigines). The total score was determined in terms of the sum of the three locations (minimum 0, maximum 15).
The melanocortin-1-receptor gene is the major freckle gene	Bastiaens, 2001	2001	The Netherlands	Leiden Skin Cancer Study Participants (161 patients with squamous cell carcinoma, 301 with nodular basal cell carcinoma, 153 with superficial multifocal basal cell carcinoma, 125 with malignant melanoma, and 386 controls)	Cross-sectional	No limit	1126	Not reported	Both	30-80		The MC1R genotype was sequenced using two sequencing primers to give two fragments (542 bp and 661 bp). Sequence analysis was performed on an ABI- 377 automated DNA sequencer using Big-Dye Terminator Cycle Sequencing kits (Perkin Elmer) according to the manu- facturer’s instructions.	Extrinsic ageing	Solar lentigines	Solar lentigines	Solar lentigines were defined as round to polycyclic, brown to black–brown, macular or slightly raised lesions up to 1 cm in diameter with a sparse and scattered distribution	Upper back	A dermatologist examined the face, arm and upper back for solar lentigines using a standard protocol.	Using the freckling chart, the severity of solar lentigines was rated for each location using a scale from 0 (no solar lentigines) to 5 (very severe lentigines). The total score was determined in terms of the sum of the three locations (minimum 0, maximum 15).
Genome-Wide Association Study of Tanning Phenotype in a Population of European Ancestry	Nan et al., 2009	2009	USA	Nurses' Health Study participants from May 1989 through September 1990	Cross-sectional	No limit	2287	2287	Female	30-55		528,173 SNPs were identified in 2,287 women to be potentially associated with tanning response after exposure to UV. The top 60 of the 528,173 SNPs tested are reported.	Extrinsic ageing	Inability to tan	-	Tanning is defined as the physiologically stimulated response to ultraviolet (UV) radiation of the solar light. UV exposure increases the production of eumelanin in an attempt to protect the skin from further damage.	Entire body	Self-reported by participant thorugh a questionnaire.	The question was “as a child or adolescent, after repeated sun exposures, e.g., a two-week vacation outdoors, what kind of tan would you get?”, and the multiple choices were “practically none, light tan, average tan, and deep tan”
A Genome-Wide Association Study Identifies Novel Alleles Associated with Hair Color and Skin Pigmentation	Han et al., 2008	2008	USA	Nurses' Health Study participants from May 1989 through September 1990	Cross-sectional	No limit	2287	2287	Female	30-55		528,173 SNPs were identified in 2,287 women to be potentially associated with tanning response after exposure to UV. The top 60 of the 528,173 SNPs tested are reported.	Extrinsic ageing	Inability to tan	-	Tanning is defined as the physiologically stimulated response to ultraviolet (UV) radiation of the solar light. UV exposure increases the production of eumelanin in an attempt to protect the skin from further damage.	Entire body	Self-reported by participant thorugh a questionnaire.	The question was “as a child or adolescent, after repeated sun exposures, e.g., a two-week vacation outdoors, what kind of tan would you get?”, and the multiple choices were “practically none, light tan, average tan, and deep tan”
IRF4, MC1R and TYR genes are risk factors for actinic keratosis independent of skin color	Jacobs, Liu, et al., 2015	2015	No recruitment. Analyse data from The Netherlands (Rotterdam Study).	Dutch Europeans from the Rotterdam Study	Cross-sectional	No limit. 3817 participants (3194 in discovery cohort, 623 in validation cohort) of Dutch European ancestry, who had undergone a full body skin examination and have quality controlled genome-wide microarray data available.	3194	1751	Both	45 and above		Genotyping was carried out using the Infinium II HumanHap 550 K Genotyping BeadChip version 3 (Illumina, San Diego, CA, USA). Imputation was performed using MACH software (www.sph.umich.edu/csg/abecasis/MaCH/) based on the 1000-Genomes reference population information. 6,846,125 autosomal SNPs (MAF > 0.03, imputation R2 > 0.3, SNP call rate >0.97, HWE> 1E-4) were analysed after quality control.	Extrinsic ageing	Actinic keratosis	Actinic keratosis	Defined as rough red scaling lesions	Entire body excluding underwear and socks areas	Trained physicians examined the skin excluding the underwear and socks areas, for multiple visible skin phenotypes	Presence of actinic keratosis was categorized into four severity levels: 0 (level 0), 1-3 (level 1, mild), 4-9 (level 2, moderate), and ≥10 (level 3, severe) according to the number of actinic keratosis
IRF4, MC1R and TYR genes are risk factors for actinic keratosis independent of skin color	Jacobs, Liu, et al., 2015	2015	No recruitment. Analyse data from The Netherlands (Rotterdam Study).	Dutch Europeans from the Rotterdam Study	Cross-sectional	No limit. 3817 participants (3194 in discovery cohort, 623 in validation cohort) of Dutch European ancestry, who had undergone a full body skin examination and have quality controlled genome-wide microarray data available.	623	362	Both	45 and above		Genotyping was carried out using the Infinium II HumanHap 550 K Genotyping BeadChip version 3 (Illumina, San Diego, CA, USA). Imputation was performed using MACH software (www.sph.umich.edu/csg/abecasis/MaCH/) based on the 1000-Genomes reference population information. 6,846,125 autosomal SNPs (MAF > 0.03, imputation R2 > 0.3, SNP call rate >0.97, HWE> 1E-4) were analysed after quality control.	Extrinsic ageing	Actinic keratosis	Actinic keratosis	Defined as rough red scaling lesions	Entire body excluding underwear and socks areas	Trained physicians examined the skin excluding the underwear and socks areas, for multiple visible skin phenotypes	Presence of actinic keratosis was categorized into four severity levels: 0 (level 0), 1-3 (level 1, mild), 4-9 (level 2, moderate), and ≥10 (level 3, severe) according to the number of actinic keratosis
A genome wide association study identifies new genes potentially associated with eyelid sagging	Laville et al., 2018	2018	No recruitment. Analyse data from Paris, France (SU.VI.MAX Study).	Middle-aged French women from Paris from the SU.VI.MAX Study	Cross-sectional	570	500	500	Female	57.6		Genotype data were obtained with the Illumina HumanOmni1- Quad BeadChips on a sample of 520 French middle- aged women from the SU.VI.MAX cohort. After classical quality control procedures, a set of 795,063 genotyped SNPs was retained in 502 women but only 500 genotypes because two were missing. For each woman, a grade (ranging from 0 to 5) depicting upper eyelid sagging was defined from picture a…	Extrinsic ageing	Sagging upper eyelids	Droopy eyes	Defined in photo-reference scale.	Eyelid(s)	Upper eyelid sagging was evaluated by a dermatologist using a specific ordinal scale	Homemade scale from 0-5
Web-based, participant-driven studies yield novel genetic associations for common traits	Eriksson et al., 2010	2010	Subset of 23andMe (Ireland, Netherlands, Norway, France, Germany, Sweden, United Kingdom, Switzerland, Denmark, Austria, Belgium and Western Europe)	Individuals from the dataset that did not cluster with the European-labeled reference individuals were removed. The included individuals are people of Northern European or Western European ancestry from 13 different surveys in the 23andMe studies up until 30 January 2010.	Repeated cross-sectional	No limit. All individuals of Northern European or Western European ancestry from 13 different surveys in the 23andMe studies from May to October 2008.	10000	Not reported	Both	Not reported		Samples were genotyped on the Illumina Human-Hap550+ BeadChip platform, which included SNPs from the standard HumanHap550 panel in addition to a custom set of about 25,000 SNPs selected by the 23andMe staff. Every sample that failed to reach 98.5% call rate was re-analyzed. 535,076 SNPs were used with an average call rate per person on these SNPs of 99.91% and a median call rate of 99.97%.	Extrinsic ageing	Freckling	Freckles	Self-reported based on photo-reference scales.	Entire face and/or arm(s) and/or shoulder(s)	Self-reported	Participants were asked the following questions together with the photo-reference scales - "1. The freckling (not moles—moles can be present at birth and can form even in parts of the body not exposed to the sun) on my face is most similar to:", "2. The freckling (not moles) on my arms is most similar to:" and "3. The freckling (not moles) on my shoulders is most similar to:"
Web-based, participant-driven studies yield novel genetic associations for common traits	Eriksson et al., 2010	2010	Subset of 23andMe (Ireland, Netherlands, Norway, France, Germany, Sweden, United Kingdom, Switzerland, Denmark, Austria, Belgium and Western Europe)	Individuals from the dataset that did not cluster with the European-labeled reference individuals were removed. The included individuals are people of Northern European or Western European ancestry from 13 different surveys in the 23andMe studies up until 30 January 2010.	Repeated cross-sectional	No limit. All individuals of Northern European or Western European ancestry from 13 different surveys in the 23andMe studies from May to October 2008.	10000	Not reported	Both	Not reported		Samples were genotyped on the Illumina Human-Hap550+ BeadChip platform, which included SNPs from the standard HumanHap550 panel in addition to a custom set of about 25,000 SNPs selected by the 23andMe staff. Every sample that failed to reach 98.5% call rate was re-analyzed. 535,076 SNPs were used with an average call rate per person on these SNPs of 99.91% and a median call rate of 99.97%.	Extrinsic ageing	Freckling	Freckles	Self-reported based on photo-reference scales.	Arm(s)	Self-reported	Participants were asked the following questions together with the photo-reference scales - "1. The freckling (not moles—moles can be present at birth and can form even in parts of the body not exposed to the sun) on my face is most similar to:", "2. The freckling (not moles) on my arms is most similar to:" and "3. The freckling (not moles) on my shoulders is most similar to:"
Web-based, participant-driven studies yield novel genetic associations for common traits	Eriksson et al., 2010	2010	Subset of 23andMe (Ireland, Netherlands, Norway, France, Germany, Sweden, United Kingdom, Switzerland, Denmark, Austria, Belgium and Western Europe)	Individuals from the dataset that did not cluster with the European-labeled reference individuals were removed. The included individuals are people of Northern European or Western European ancestry from 13 different surveys in the 23andMe studies up until 30 January 2010.	Repeated cross-sectional	No limit. All individuals of Northern European or Western European ancestry from 13 different surveys in the 23andMe studies from May to October 2008.	10000	Not reported	Both	Not reported		Samples were genotyped on the Illumina Human-Hap550+ BeadChip platform, which included SNPs from the standard HumanHap550 panel in addition to a custom set of about 25,000 SNPs selected by the 23andMe staff. Every sample that failed to reach 98.5% call rate was re-analyzed. 535,076 SNPs were used with an average call rate per person on these SNPs of 99.91% and a median call rate of 99.97%.	Extrinsic ageing	Freckling	Freckles	Self-reported based on photo-reference scales.	Arm(s)	Self-reported	Participants were asked the following questions together with the photo-reference scales - "1. The freckling (not moles—moles can be present at birth and can form even in parts of the body not exposed to the sun) on my face is most similar to:", "2. The freckling (not moles) on my arms is most similar to:" and "3. The freckling (not moles) on my shoulders is most similar to:"
Freckles and solar lentigines have different risk factors in Caucasian women	Ezzedine et al., 2013	2013	No recruitment. Analyse data from Paris, France (SU.VI.MAX Study).	Middle-aged French women from Paris from the SU.VI.MAX Study	Cross-sectional	570	523	523	Female	44-70		The nine most common variants of MC1R CHS were analysed (V60L, V92M, R151C, R160W, R163Q, R142H, D294H, I155T, D84E) in all the participants.	Extrinsic ageing	Freckles	Freckles	Defined as pigmented spots with irregular but distinct borders, generally reddish to light brown in colour. Pigmentation of freckles typically fades during the winter months.	Entire face and/or forehead and/or cheek(s)	The current presence or absence of freckles was assessed by a dermatologist.	Presence/absence
Freckles and solar lentigines have different risk factors in Caucasian women	Ezzedine et al., 2013	2013	No recruitment. Analyse data from Paris, France (SU.VI.MAX Study).	Middle-aged French women from Paris from the SU.VI.MAX Study	Cross-sectional	570	523	523	Female	44-70		The nine most common variants of MC1R CHS were analysed (V60L, V92M, R151C, R160W, R163Q, R142H, D294H, I155T, D84E) in all the participants.	Extrinsic ageing	Solar lentigines	Solar lentigines	Defined as pigmented spots that tend to be distinctly pigmented all year round. Severity is defined in a photo-reference scale (homemade but cannot be found online).	Cheek(s)	The severity of solar lentigines was graded on the forehead and cheeks by a dermatologist using a specific six-grade scale with photographic illustrations.	Six-grade photonumeric scale
Freckles and solar lentigines have different risk factors in Caucasian women	Ezzedine et al., 2013	2013	No recruitment. Analyse data from Paris, France (SU.VI.MAX Study).	Middle-aged French women from Paris from the SU.VI.MAX Study	Cross-sectional	570	523	523	Female	44-70		The nine most common variants of MC1R CHS were analysed (V60L, V92M, R151C, R160W, R163Q, R142H, D294H, I155T, D84E) in all the participants.	Extrinsic ageing	Solar lentigines	Solar lentigines	Defined as pigmented spots that tend to be distinctly pigmented all year round. Severity is defined in a photo-reference scale (homemade but cannot be found online).	Forehead	The severity of solar lentigines was graded on the forehead and cheeks by a dermatologist using a specific six-grade scale with photographic illustrations.	Six-grade photonumeric scale
Development of Lentigines in German and Japanese Women Correlates with Variants in the SLC45A2 Gene	Vierkötter et al., 2012	2012	Düsseldorf, Germany	Middle-aged German females	Cross-sectional	No limit.	39	39	Female	52.2	9.1	As skin pigmentation is a polygenic trait, the researchers selected 25 SNPs with a functional relevance on melanin synthesis in eight different candidate genes (MC1R, ASIP, TYR, TYRP1, TYRP2, TPCN2, P, SLC45A2).	Extrinsic ageing	Pigment spot (lentigines)	Solar lentigines	Defined by SCINEXA from 0-3	Forehead	SCINEXA evaluations were performed by two different persons trained by the same investigator.	SCINEXA from 0 (none) to 3 (severe)
Development of Lentigines in German and Japanese Women Correlates with Variants in the SLC45A2 Gene	Vierkötter et al., 2012	2012	Düsseldorf, Germany	Middle-aged German females	Cross-sectional	No limit.	39	39	Female	52.2	9.1	As skin pigmentation is a polygenic trait, the researchers selected 25 SNPs with a functional relevance on melanin synthesis in eight different candidate genes (MC1R, ASIP, TYR, TYRP1, TYRP2, TPCN2, P, SLC45A2).	Extrinsic ageing	Pigment spot (lentigines)	Solar lentigines	Defined by SCINEXA from 0-3	Cheek(s)	SCINEXA evaluations were performed by two different persons trained by the same investigator.	SCINEXA from 0 (none) to 3 (severe)
Development of Lentigines in German and Japanese Women Correlates with Variants in the SLC45A2 Gene	Vierkötter et al., 2012	2012	Düsseldorf, Germany	Middle-aged German females	Cross-sectional	No limit.	39	39	Female	52.2	9.1	As skin pigmentation is a polygenic trait, the researchers selected 25 SNPs with a functional relevance on melanin synthesis in eight different candidate genes (MC1R, ASIP, TYR, TYRP1, TYRP2, TPCN2, P, SLC45A2).	Extrinsic ageing	Pigment spot (lentigines)	Solar lentigines	Defined by SCINEXA from 0-3	Arm(s)	SCINEXA evaluations were performed by two different persons trained by the same investigator.	SCINEXA from 0 (none) to 3 (severe)
Development of Lentigines in German and Japanese Women Correlates with Variants in the SLC45A2 Gene	Vierkötter et al., 2012	2012	Düsseldorf, Germany	Middle-aged German females	Cross-sectional	No limit.	39	39	Female	52.2	9.1	As skin pigmentation is a polygenic trait, the researchers selected 25 SNPs with a functional relevance on melanin synthesis in eight different candidate genes (MC1R, ASIP, TYR, TYRP1, TYRP2, TPCN2, P, SLC45A2).	Extrinsic ageing	Pigment spot (lentigines)	Solar lentigines	Defined by SCINEXA from 0-3	Hand(s)	SCINEXA evaluations were performed by two different persons trained by the same investigator.	SCINEXA from 0 (none) to 3 (severe)
Development of Lentigines in German and Japanese Women Correlates with Variants in the SLC45A2 Gene	Vierkötter et al., 2012	2012	Nagoya, Japan	Middle-aged Japanese females	Cross-sectional	No limit.	48	48	Female	45.7	7.6	As skin pigmentation is a polygenic trait, the researchers selected 25 SNPs with a functional relevance on melanin synthesis in eight different candidate genes (MC1R, ASIP, TYR, TYRP1, TYRP2, TPCN2, P, SLC45A2).	Extrinsic ageing	Pigment spot (lentigines)	Solar lentigines	Defined by SCINEXA from 0-3	Forehead	SCINEXA evaluations were performed by two different persons trained by the same investigator.	SCINEXA from 0 (none) to 3 (severe)
Development of Lentigines in German and Japanese Women Correlates with Variants in the SLC45A2 Gene	Vierkötter et al., 2012	2012	Nagoya, Japan	Middle-aged Japanese females	Cross-sectional	No limit.	48	48	Female	45.7	7.6	As skin pigmentation is a polygenic trait, the researchers selected 25 SNPs with a functional relevance on melanin synthesis in eight different candidate genes (MC1R, ASIP, TYR, TYRP1, TYRP2, TPCN2, P, SLC45A2).	Extrinsic ageing	Pigment spot (lentigines)	Solar lentigines	Defined by SCINEXA from 0-3	Cheek(s)	SCINEXA evaluations were performed by two different persons trained by the same investigator.	SCINEXA from 0 (none) to 3 (severe)
Development of Lentigines in German and Japanese Women Correlates with Variants in the SLC45A2 Gene	Vierkötter et al., 2012	2012	Nagoya, Japan	Middle-aged Japanese females	Cross-sectional	No limit.	48	48	Female	45.7	7.6	As skin pigmentation is a polygenic trait, the researchers selected 25 SNPs with a functional relevance on melanin synthesis in eight different candidate genes (MC1R, ASIP, TYR, TYRP1, TYRP2, TPCN2, P, SLC45A2).	Extrinsic ageing	Pigment spot (lentigines)	Solar lentigines	Defined by SCINEXA from 0-3	Arm(s)	SCINEXA evaluations were performed by two different persons trained by the same investigator.	SCINEXA from 0 (none) to 3 (severe)
Development of Lentigines in German and Japanese Women Correlates with Variants in the SLC45A2 Gene	Vierkötter et al., 2012	2012	Nagoya, Japan	Middle-aged Japanese females	Cross-sectional	No limit.	48	48	Female	45.7	7.6	As skin pigmentation is a polygenic trait, the researchers selected 25 SNPs with a functional relevance on melanin synthesis in eight different candidate genes (MC1R, ASIP, TYR, TYRP1, TYRP2, TPCN2, P, SLC45A2).	Extrinsic ageing	Pigment spot (lentigines)	Solar lentigines	Defined by SCINEXA from 0-3	Hand(s)	SCINEXA evaluations were performed by two different persons trained by the same investigator.	SCINEXA from 0 (none) to 3 (severe)
Genetic determinants of hair, eye and skin pigmentation in Europeans	Sulem et al., 2007	2007	Iceland	No study name. 2,986 Icelandic adults, recruited through cardiovascular, neoplastic, neurological and metabolic studies (Discovery cohort)	Repeated cross-sectional	2986	2986	2075	Both	Not reported		2,986 Icelandic adults in the Discovery Cohort were screened using the HumanHap300 BeadChip (Illumina) and 317,511 SNPs were analysed by the chip, of which 316,515 were polymorphic.	Extrinsic ageing	Freckles	Freckles	Not reported	Entire body	Self-reported presence/absence of freckles at any time.	Presence/absence
Genetic determinants of hair, eye and skin pigmentation in Europeans	Sulem et al., 2007	2007	Iceland	No study name. 2,986 Icelandic adults, recruited through cardiovascular, neoplastic, neurological and metabolic studies (Discovery cohort)	Repeated cross-sectional	2986	2986	2075	Both	Not reported		2,986 Icelandic adults in the Discovery Cohort were screened using the HumanHap300 BeadChip (Illumina) and 317,511 SNPs were analysed by the chip, of which 316,515 were polymorphic.	Extrinsic ageing	Burn rather than tan	Fitzpatrick Skin Type Score	Skin sensitivity to sun was assessed by two questions about the tendency of individuals to burn or tan when exposed to sun without sun block protection.	Entire body	Self-reported.	Self-assessed using the Fitzpatrick skin-type score, where the lowest score (I) represents very fair skin that is very sensitive to UVR and the highest score (IV) represents dark skin that tans rather than burns in reaction to UVR exposure. Individuals scoring I and II were classified as being sensitive to the Sun and individuals scoring III and IV were classified as not being sensitive to the Su…
Genetic determinants of hair, eye and skin pigmentation in Europeans	Sulem et al., 2007	2007	Iceland	No study name. 2,718 Icelandic individuals were recruited through cardiovascular, neoplastic, neurological and metabolic studies (Replication cohort)	Repeated cross-sectional	2718	2718	1565	Both	Not reported		The SNPs with the most significant associations that were identified in the genome-wide scans carried out on the Icelandic discovery cohort were genotyped and tested for association in a sample of 2,714 Icelandic individuals.	Extrinsic ageing	Freckles	Freckles	Not reported	Entire body and/or face and/or arm(s)	Self-reported presence/absence of freckles at any time.	Presence/absence
Genetic determinants of hair, eye and skin pigmentation in Europeans	Sulem et al., 2007	2007	Iceland	No study name. 2,718 Icelandic individuals were recruited through cardiovascular, neoplastic, neurological and metabolic studies (Replication cohort)	Repeated cross-sectional	2718	2718	1565	Both	Not reported		The SNPs with the most significant associations that were identified in the genome-wide scans carried out on the Icelandic discovery cohort were genotyped and tested for association in a sample of 2,714 Icelandic individuals.	Extrinsic ageing	Burn rather than tan	Fitzpatrick Skin Type Score	Skin sensitivity to sun was assessed by two questions about the tendency of individuals to burn or tan when exposed to sun without sun block protection.	Entire body and/or face and/or arm(s)	Self-reported.	Self-assessed using the Fitzpatrick skin-type score, where the lowest score (I) represents very fair skin that is very sensitive to UVR and the highest score (IV) represents dark skin that tans rather than burns in reaction to UVR exposure. Individuals scoring I and II were classified as being sensitive to the Sun and individuals scoring III and IV were classified as not being sensitive to the Su…
Genetic determinants of hair, eye and skin pigmentation in Europeans	Sulem et al., 2007	2007	Dutch	Prostate cancer study	Cross-sectional	No limit.	696	0	Male	Not reported		The SNPs with the most significant associations that were identified in the genome-wide scans carried out on the Icelandic discovery cohort were genotyped and tested for association in a sample of 1,214 Dutch individuals.	Extrinsic ageing	Freckles	Freckles	Not reported	Entire body and/or face and/or arm(s)	Self-reported presence/absence of freckles at any time.	Presence/absence
Genetic determinants of hair, eye and skin pigmentation in Europeans	Sulem et al., 2007	2007	Dutch	Prostate cancer study	Cross-sectional	No limit.	696	0	Male	Not reported		The SNPs with the most significant associations that were identified in the genome-wide scans carried out on the Icelandic discovery cohort were genotyped and tested for association in a sample of 1,214 Dutch individuals.	Extrinsic ageing	Freckles	Freckles	Not reported	Arm(s)	Self-reported presence/absence of freckles at any time.	Presence/absence
Genetic determinants of hair, eye and skin pigmentation in Europeans	Sulem et al., 2007	2007	Dutch	Prostate cancer study	Cross-sectional	No limit.	696	0	Male	Not reported		The SNPs with the most significant associations that were identified in the genome-wide scans carried out on the Icelandic discovery cohort were genotyped and tested for association in a sample of 1,214 Dutch individuals.	Extrinsic ageing	Burn rather than tan	Fitzpatrick Skin Type Score	Skin sensitivity to sun was assessed by two questions about the tendency of individuals to burn or tan when exposed to sun without sun block protection.	Entire body and/or face and/or arm(s)	Self-reported.	Self-assessed using the Fitzpatrick skin-type score, where the lowest score (I) represents very fair skin that is very sensitive to UVR and the highest score (IV) represents dark skin that tans rather than burns in reaction to UVR exposure. Individuals scoring I and II were classified as being sensitive to the Sun and individuals scoring III and IV were classified as not being sensitive to the Su…
Genetic determinants of hair, eye and skin pigmentation in Europeans	Sulem et al., 2007	2007	Dutch	Breast cancer study	Cross-sectional		518	518	Female	Not reported		The SNPs with the most significant associations that were identified in the genome-wide scans carried out on the Icelandic discovery cohort were genotyped and tested for association in a sample of 1,214 Dutch individuals.	Extrinsic ageing	Freckles	Freckles	Not reported	Entire body and/or face and/or arm(s)	Self-reported presence/absence of freckles at any time.	Presence/absence
Genetic determinants of hair, eye and skin pigmentation in Europeans	Sulem et al., 2007	2007	Dutch	Breast cancer study	Cross-sectional		518	518	Female	Not reported		The SNPs with the most significant associations that were identified in the genome-wide scans carried out on the Icelandic discovery cohort were genotyped and tested for association in a sample of 1,214 Dutch individuals.	Extrinsic ageing	Freckles	Freckles	Not reported	Arm(s)	Self-reported presence/absence of freckles at any time.	Presence/absence
Genetic determinants of hair, eye and skin pigmentation in Europeans	Sulem et al., 2007	2007	Dutch	Breast cancer study	Cross-sectional		518	518	Female	Not reported		The SNPs with the most significant associations that were identified in the genome-wide scans carried out on the Icelandic discovery cohort were genotyped and tested for association in a sample of 1,214 Dutch individuals.	Extrinsic ageing	Burn rather than tan	Fitzpatrick Skin Type Score	Skin sensitivity to sun was assessed by two questions about the tendency of individuals to burn or tan when exposed to sun without sun block protection.	Entire body and/or face and/or arm(s)	Self-reported.	Self-assessed using the Fitzpatrick skin-type score, where the lowest score (I) represents very fair skin that is very sensitive to UVR and the highest score (IV) represents dark skin that tans rather than burns in reaction to UVR exposure. Individuals scoring I and II were classified as being sensitive to the Sun and individuals scoring III and IV were classified as not being sensitive to the Su…
Genome-wide association study in Japanese females identifies fifteen novel skin-related trait associations	Endo et al., 2018	2018	Japan	5750 Japanese women in Phase 1 of the study	Repeated cross-sectional	No limit. All females who enrolled in a study investigating the genetics of various human traits run by the MTI (http://www.mti.co.jp/eng/) subsidiary EverGene. Participants were women who answered a request to participate, advertised on MTI's "Luna Luna" women's healthcare-related information website and apps. DNA was collected using saliva sampling kits and questionnaires soliciting trait infor…	5750	5750	Female	Not reported		607857 total variants assayed using the custom Axiom array EverGene1 chip (the chip used is EverGene 1 chip, which contains 607857 variants and most SNPs were chosen from the Axiom CHB-1 chip). For downstream analyses, the following QC criteria had to be fulfilled in both stages: 1) ≥99% call-rate, 2) MAF ≥ 0.01, 3) HWE P-value ≥ 1 × 10−6, and 4) concordance-rate >90%. After QC, there were 536506…	Extrinsic ageing	Age spots (lentigines)	Solar lentigines	Age spots (lentigines) are a notable outward manifestation of skin ageing	Entire body	Self-reported by participant thorugh a questionnaire.	The question was 'Please describe your constitution, ease, strength, etc. [with respect to certain possible traits]' and the multiple choice options were 'very applicable', 'slightly true' and 'not applicable'. Cases answered 'very applicable' or 'slightly true' and controls answered 'not applicable'.
Genome-wide association study in Japanese females identifies fifteen novel skin-related trait associations	Endo et al., 2018	2018	Japan	5628 Japanese women in Phase 2 of the study	Repeated cross-sectional	No limit. All females who enrolled in a study investigating the genetics of various human traits run by the MTI (http://www.mti.co.jp/eng/) subsidiary EverGene. Participants were women who answered a request to participate, advertised on MTI's "Luna Luna" women's healthcare-related information website and apps. DNA was collected using saliva sampling kits and questionnaires soliciting trait infor…	5628	5628	Female	Not reported		607857 total variants assayed using the custom Axiom array EverGene1 chip (the chip used is EverGene 1 chip, which contains 607857 variants and most SNPs were chosen from the Axiom CHB-1 chip). For downstream analyses, the following QC criteria had to be fulfilled in both stages: 1) ≥99% call-rate, 2) MAF ≥ 0.01, 3) HWE P-value ≥ 1 × 10−6, and 4) concordance-rate >90%. After QC, there were 536506…	Extrinsic ageing	Freckles	Freckles	Pigmented macules generally between 1–3 mm in diameter, characteristically occur on the face as well as the back of the hands, shoulders, and neck	Entire body	Self-reported by participant thorugh a questionnaire.	The question was 'Please describe your constitution, ease, strength, etc. [with respect to certain possible traits]' and the multiple choice options were 'very applicable', 'slightly true' and 'not applicable'. Cases answered 'very applicable' or 'slightly true' and controls answered 'not applicable'.
Effect of Val92Met and Arg163Gln variants of the MC1R gene on freckles and solar lentigines in Japanese	Motokawa et al., 2007	2007	Japan	245 Japanese	Cross-sectional	245 Japanese were randomly selected from a list of Japanese voluntary registrations	245	Not reported	Both	Not reported		Five out of six MC1R CHS variants, and two other polymorphic variants in MC1R were investigated.	Extrinsic ageing	Solar lentigines	Solar lentigines	Senile lentigines are defined as benign, discrete, hyperpigmented macules commonly developing in the skin of the exposed areas in middle-aged and older persons. The presence of single or multiple, discrete, regular or irregular, pigmented macules of yellow, brown, or black coloration and may or may not show varying degrees of hyperkeratosis. They may also appear as areas of diffused pigmentation …	Entire face	Diagnosed by an experienced dermatologist.	Almost all the individuals have solar lentigines so the individuals are grouped based on severity. Five standard photographs represent five grades of severity of solar lentigines. Three researchers each gave a score based on the standard photograph that was the closest to the individual's face. The scores were averaged. The median score is 2.33 and subjects were grouped into severe or non-severe …
Effect of Val92Met and Arg163Gln variants of the MC1R gene on freckles and solar lentigines in Japanese	Motokawa et al., 2007	2007	Japan	245 Japanese	Cross-sectional	245 Japanese were randomly selected from a list of Japanese voluntary registrations	245	Not reported	Both	Not reported		Five out of six MC1R CHS variants, and two other polymorphic variants in MC1R were investigated.	Extrinsic ageing	Freckles	Freckles	Ephelides were defined as multiple, small (1–3 mm), pale-brown macular lesions with a poorly defined margin which are more pronounced in summer.	Entire face	Diagnosed by an experienced dermatologist using a standard protocol (Freckling chart).	Presence/absence: 10 and more is considered 'Present'. 0 is considered 'Absent'. The ‘freckling chart’ is the one used in the Geraldton Skin Cancer Prevention Survey by Kricker et al. This chart was only consulted to identify freckles and at only one location (Face) instead of three locations (Face, Arm(s), Upper back) and the research team subsequently categorised the participants into 'Presence…
Polymorphism patterns in the promoter region of the MC1R gene are associated with development of freckles and solar lentigines	Motokawa et al., 2008	2008	Japan	251 Japanese	Cross-sectional	251 Japanese	251	Not reported	Both	Not reported		The entire MC1R promoter from -1 to -746 bp was searched and eight variants were found in the sample population. Three of these eight variants are in high LD with rs885479 in the coding region.	Extrinsic ageing	Solar lentigines	Solar lentigines	Senile lentigines are defined as benign, discrete, hyperpigmented macules commonly developing in the skin of the exposed areas in middle-aged and older persons. The presence of single or multiple, discrete, regular or irregular, pigmented macules of yellow, brown, or black coloration and may or may not show varying degrees of hyperkeratosis. They may also appear as areas of diffused pigmentation …	Entire face	Diagnosed by an experienced dermatologist.	Almost all the individuals have solar lentigines so the individuals are grouped based on severity. Five standard photographs represent five grades of severity of solar lentigines. Three researchers each gave a score based on the standard photograph that was the closest to the individual's face. The scores were averaged. The median score is 2.33 and subjects were grouped into severe or non-severe …
Polymorphism patterns in the promoter region of the MC1R gene are associated with development of freckles and solar lentigines	Motokawa et al., 2008	2008	Japan	251 Japanese	Cross-sectional	251 Japanese	251	Not reported	Both	Not reported		The entire MC1R promoter from -1 to -746 bp was searched and eight variants were found in the sample population. Three of these eight variants are in high LD with rs885479 in the coding region.	Extrinsic ageing	Freckles	Freckles	Ephelides were defined as multiple, small (1–3 mm), pale-brown macular lesions with a poorly defined margin which are more pronounced in summer.	Entire face	Diagnosed by an experienced dermatologist using a standard protocol (Freckling chart).	Presence/absence: 10 and more is considered 'Present'. 0 is considered 'Absent'. The ‘freckling chart’ is the one used in the Geraldton Skin Cancer Prevention Survey by Kricker et al. This chart was only consulted to identify freckles and at only one location (Face) instead of three locations (Face, Arm(s), Upper back) and the research team subsequently categorised the participants into 'Presence…
Melanocortin 1 receptor (MC1R) gene variants are associated with an increased risk for cutaneous melanoma which is largely independent of skin type and hair color	Kennedy et al., 2001	2001	Leiden, The Netherlands	Leiden Skin Cancer Study Participants (123 with melanoma, and 385 controls)	Cross-sectional	508 patients (123 with melanoma, 385 controls) from the Leiden Skin Cancer Study. Controls were ophthalmology patients who visited the same university hospital as they were a good representation of patients living in the same demographic area and because according to the authors, eye conditions and skin cancer usually do not have the same risk factors.	No limit	298	Both	28.6-79.9 for Controls, 24.1-77.5 for Cases	11.2 for Controls, 12.1 for Cases	Each participant contributes a blood sample for MC1R gene analyses. Genomic DNA was isolated from peripheral blood leukocytes.	Extrinsic ageing	Non-familial Cutaneous Melanoma	Melanoma	Not reported	Entire body	A board-certified dermatologist performed a total skin examinationfor eye and hair colour, amount of freckles and lentigines, number and localisation of normal and clinically atypical nevi, presence/absence of clinically manifest skin cancer, and Fitzpatrick skin type.	Using a set protocol for the physical examination. Details of the protocol were not reported.
Common sequence variants on 20q11.22 confer melanoma susceptibility	Brown et al., 2008	2008	No recruitment. Analyse data from Australia, Queensland	Queensland study of Melanoma: Environment and Genetic Associations (Q-MEGA)	Cross-sectional	789 Cases, 854 Controls	789 Cases, 854 Controls	Not reported	Both	Not reported		864 cases which were originally drawn from the Q-MEGA Study, and 864 controls, found two significant SNPs close together - rs17305657 and rs4911442, being 1.5Mbp apart on Chromosome 20. More SNPs passed the 0.0001 threshold than expected by chance, suggesting that there are some true associations in the dataset. Fine mapping was therefore done in a 2.78Mbp region around these two SNPs, adding an …	Extrinsic ageing	Cutaneous Melanoma	Melanoma	Not reported	Entire body	Histologically confirmed primary invasive or in situ Cutaneous Malignant Melanoma (CMM)s recorded by the Queensland Cancer Registry (QCR) between January 1, 1982 and December 31, 1990 were collected in the Q-MEGA Study and a subset of cases were sampled from this pool.	Not reported
Common sequence variants on 20q11.22 confer melanoma susceptibility	Brown et al., 2008	2008	No recruitment. Analyse data from Australia, Queensland	Queensland study of Melanoma: Environment and Genetic Associations (Q-MEGA)	Cross-sectional	725 Cases, 797 Controls	725 Cases, 797 Controls	Not reported	Both	Not reported		864 cases which were originally drawn from the Q-MEGA Study, and 864 controls, found two significant SNPs close together - rs17305657 and rs4911442, being 1.5Mbp apart on Chromosome 20. More SNPs passed the 0.0001 threshold than expected by chance, suggesting that there are some true associations in the dataset. Fine mapping was therefore done in a 2.78Mbp region around these two SNPs, adding an …	Extrinsic ageing	Cutaneous Melanoma	Melanoma	Not reported	Entire body	Histologically confirmed primary invasive or in situ Cutaneous Malignant Melanoma (CMM)s recorded by the Queensland Cancer Registry (QCR) between January 1, 1982 and December 31, 1990 were collected in the Q-MEGA Study and a subset of cases were sampled from this pool.	Not reported
Common sequence variants on 20q11.22 confer melanoma susceptibility	Brown et al., 2008	2008	No recruitment. Analyse data from Australia, Brisbane, Melbourne and Sydney	Australian Melanoma Family Study	Repeated cross-sectional	505 Cases, 454 Controls	505 Cases, 454 Controls	Not reported	Both	Not reported		864 cases which were originally drawn from the Q-MEGA Study, and 864 controls, found two significant SNPs close together - rs17305657 and rs4911442, being 1.5Mbp apart on Chromosome 20. More SNPs passed the 0.0001 threshold than expected by chance, suggesting that there are some true associations in the dataset. Fine mapping was therefore done in a 2.78Mbp region around these two SNPs, adding an …	Extrinsic ageing	Cutaneous Melanoma	Melanoma	Not reported	Entire body	Dermatologic trainees in dermatology clinics in Brisbane, Sydney, and Melbourne.	All examiners received training on the study protocol, which was based on international guidelines for identifying and recording nevi. Thirty body sites were examined, and separate counts were made for melanocytic nevi of 2–5 mm and >5 mm, raised nevi of >=2 mm, and clinically atypical nevi of >=2 mm
Genome-wide association study identifies 14 novel risk alleles associated with basal cell carcinoma	Chahal, Wu, et al., 2016	2016	Global. No recruitment. Used data from 23andMe (Phase 1).	23andMe (Mountain View, CA), a genetics company, provided free access to anonymized genetic and phenotypic information for Phase 1 of this GWAS.	Cross-sectional	No limit.	4488 Cases, 279747 Controls	Not reported	Both	Majority from 31-60		1 out of 4 genotyping platforms were used to genotype the samples. They are V1 and V2 - Illumina HumanHap550 + BeadChip, including about 25,000 custom SNPs selected by 23andMe, with a total of about 560,000 SNPs, V3 - Illumina OmniExpress + BeadChip, with custom content to improve the overlap with the V2 array, with a total of about 950,000 SNPs and V4 - a fully custom array, including a lower re…	Extrinsic ageing	Melanoma	Melanoma	Defined by research participants’ self-reported answers to online questionnaires.	Entire body	Self-reported by participant	Presence/absence
Genome-wide association study identifies 14 novel risk alleles associated with basal cell carcinoma	Chahal, Wu, et al., 2016	2016	Global. No recruitment. Used data from 23andMe (Phase 1).	23andMe (Mountain View, CA), a genetics company, provided free access to anonymized genetic and phenotypic information for Phase 1 of this GWAS.	Cross-sectional	No limit.	12945 BCC Cases, 274252 Controls	6245 Cases, 125837 Controls	Both	Majority from 31-60		1 out of 4 genotyping platforms were used to genotype the samples. They are V1 and V2 - Illumina HumanHap550 + BeadChip, including about 25,000 custom SNPs selected by 23andMe, with a total of about 560,000 SNPs, V3 - Illumina OmniExpress + BeadChip, with custom content to improve the overlap with the V2 array, with a total of about 950,000 SNPs and V4 - a fully custom array, including a lower re…	Extrinsic ageing	Basal Cell Carcinoma	Basal Cell Carcinoma	Defined by research participants’ self-reported answers to online questionnaires. The sensitivty and specificity of the responses were assessed by randomly administering the survey to patients seen in Stanford outpatient clinics. The survey answers were then compared to medical records to assess for accuracy with respect to BCC diagnosis.	Entire body	Self-reported by participant. The questions were the following: Subjects who answered ‘Yes’ and/or selected BCC from a dropdown menu in response to at least one of the following questions were defined as cases: ‘Have you ever been diagnosed by a doctor with basal cell carcinoma?’, ‘What type of skin cancer did you have? Please check all that apply.’, ‘What type of skin cancer or cancers have you …	Presence/absence
Genome-wide association study identifies 14 novel risk alleles associated with basal cell carcinoma	Chahal, Wu, et al., 2016	2016	USA. No recruitment. Used data from 23andMe (Phase 2).	23andMe Phase 2. Phase 2 of this GWAS involved participants from the Nurses’ Health Study (121,700 female registered nurses between the ages of 30 and 55 years residing in 11 larger US states) and participants from the Health Professionals Follow-Up Study (51,529 men from all 50 US states in health professions (dentists, pharmacists, optometrists, osteopath physicians, podiatrists and veterinaria…	Cross-sectional	No limit.	2593 BCC Cases, 8150 Controls	2593 BCC Cases, 8150 Controls	Female	Majority from 31-60		1 out of 4 genotyping platforms were used to genotype the samples. They are V1 and V2 - Illumina HumanHap550 + BeadChip, including about 25,000 custom SNPs selected by 23andMe, with a total of about 560,000 SNPs, V3 - Illumina OmniExpress + BeadChip, with custom content to improve the overlap with the V2 array, with a total of about 950,000 SNPs and V4 - a fully custom array, including a lower re…	Extrinsic ageing	Basal Cell Carcinoma	Basal Cell Carcinoma	Defined by research participants’ self-reported answers to online questionnaires. As the participants in the cohorts were nurses and other health professionals, the validity of their reports was expected to be high and has been proven in validation studies: >90% confirmed by histopathology records. Many pigmentation SNPs in the dataset, including the rs1805007 in MC1R, rs12203592 at IRF4, rs14087…	Entire body	Self-reported by participant	Presence/absence
Genome-wide association study identifies 14 novel risk alleles associated with basal cell carcinoma	Chahal, Wu, et al., 2016	2016	USA. No recruitment. Used data from 23andMe (Phase 2).	23andMe Phase 2. Phase 2 of this GWAS involved participants from the Nurses’ Health Study (121,700 female registered nurses between the ages of 30 and 55 years residing in 11 larger US states) and participants from the Health Professionals Follow-Up Study (51,529 men from all 50 US states in health professions (dentists, pharmacists, optometrists, osteopath physicians, podiatrists and veterinaria…	Cross-sectional	No limit.	1649 BCC Cases, 4652 Controls	0	Male	Majority from 31-60		1 out of 4 genotyping platforms were used to genotype the samples. They are V1 and V2 - Illumina HumanHap550 + BeadChip, including about 25,000 custom SNPs selected by 23andMe, with a total of about 560,000 SNPs, V3 - Illumina OmniExpress + BeadChip, with custom content to improve the overlap with the V2 array, with a total of about 950,000 SNPs and V4 - a fully custom array, including a lower re…	Extrinsic ageing	Basal Cell Carcinoma	Basal Cell Carcinoma	Defined by research participants’ self-reported answers to online questionnaires. As the participants in the cohorts were nurses and other health professionals, the validity of their reports was expected to be high and has been proven in validation studies: >90% confirmed by histopathology records. Many pigmentation SNPs in the dataset, including the rs1805007 in MC1R, rs12203592 at IRF4, rs14087…	Entire body	Self-reported by participant	Presence/absence
A GWAS identifies novel gene associations with facial skin wrinkling and mole count in Latin-Americans	Chen et al., 2021	2021	No recruitment. Participants were recruited for the CANDELA Study but digital photographs of the participants were analysed for this research paper. Latin America (Colombia, Brazil, Chile, Mexico, Peru). For Brazil, 10% of the samples were collected in the smaller towns of the states of Rio Grande do Sul, Bahia and Rondonia	For Colombia, Brazil, Mexico and Peru, students and staff from the universities participating in the CANDELA consortium. For Chile, professional soldiers were recruited.	Cross-sectional	No limit.	6254	3377	Both	24.0 (Mean)	5.3	DNA samples were genotyped with Illumina’s Human Omni Express chip, including 730,525 SNPs. 636,195 autosomal SNPs remain after quality control. Association testing was performed on ~8,703,729 SNPs across the autosomal genome. Imputation was done using data from the 1,000 Genomes Phase 3 using IMPUTE2, resulting in 11,218,392 autosomal biallelic variants being available for study. After quality c…	Intrinsic ageing	Wrinkles (PC1 of Crow's Feet, Frown lines, Forehead Wrinkles, Wrinkles under eyes which explains 57% of the total phenotypic variance)	Wrinkling (generic description)	Defined in photo-reference scale, not in words.	Entire face	Visual inspection by the local research team on five digital photographs of the face: left side (−90°), left angle (−45°), frontal (0°), right angle (45°), right side (90°) were taken from ∼1.5 meters at eye level using a Nikon D90 camera fitted with a Nikkor 50 mm fixed focal length lens	Photo-reference scales from 0 (absent) to 5 (severe)
A GWAS identifies novel gene associations with facial skin wrinkling and mole count in Latin-Americans	Chen et al., 2021	2021	No recruitment. Participants were recruited for the CANDELA Study but digital photographs of the participants were analysed for this research paper. Latin America (Colombia, Brazil, Chile, Mexico, Peru). For Brazil, 10% of the samples were collected in the smaller towns of the states of Rio Grande do Sul, Bahia and Rondonia	For Colombia, Brazil, Mexico and Peru, students and staff from the universities participating in the CANDELA consortium. For Chile, professional soldiers were recruited.	Cross-sectional	No limit.	6254	3377	Both	24.0 (Mean)	5.3	DNA samples were genotyped with Illumina’s Human Omni Express chip, including 730,525 SNPs. 636,195 autosomal SNPs remain after quality control. Association testing was performed on ~8,703,729 SNPs across the autosomal genome. Imputation was done using data from the 1,000 Genomes Phase 3 using IMPUTE2, resulting in 11,218,392 autosomal biallelic variants being available for study. After quality c…	Intrinsic ageing	Crow's feet	Fine wrinkles	Defined in photo-reference scale, not in words.	Crow's feet area	Visual inspection by the local research team on five digital photographs of the face: left side (−90°), left angle (−45°), frontal (0°), right angle (45°), right side (90°) were taken from ∼1.5 meters at eye level using a Nikon D90 camera fitted with a Nikkor 50 mm fixed focal length lens	Photo-reference scales from 0 (absent) to 5 (severe)
A GWAS identifies novel gene associations with facial skin wrinkling and mole count in Latin-Americans	Chen et al., 2021	2021	No recruitment. Participants were recruited for the CANDELA Study but digital photographs of the participants were analysed for this research paper. Latin America (Colombia, Brazil, Chile, Mexico, Peru). For Brazil, 10% of the samples were collected in the smaller towns of the states of Rio Grande do Sul, Bahia and Rondonia	For Colombia, Brazil, Mexico and Peru, students and staff from the universities participating in the CANDELA consortium. For Chile, professional soldiers were recruited.	Cross-sectional	No limit.	6254	3377	Both	24.0 (Mean)	5.3	DNA samples were genotyped with Illumina’s Human Omni Express chip, including 730,525 SNPs. 636,195 autosomal SNPs remain after quality control. Association testing was performed on ~8,703,729 SNPs across the autosomal genome. Imputation was done using data from the 1,000 Genomes Phase 3 using IMPUTE2, resulting in 11,218,392 autosomal biallelic variants being available for study. After quality c…	Extrinsic ageing	Frown lines	Glabellar Frown Lines	Defined in photo-reference scale, not in words.	Between the eybrows	Visual inspection by the local research team on five digital photographs of the face: left side (−90°), left angle (−45°), frontal (0°), right angle (45°), right side (90°) were taken from ∼1.5 meters at eye level using a Nikon D90 camera fitted with a Nikkor 50 mm fixed focal length lens	Photo-reference scales from 0 (absent) to 5 (severe)
A GWAS identifies novel gene associations with facial skin wrinkling and mole count in Latin-Americans	Chen et al., 2021	2021	No recruitment. Participants were recruited for the CANDELA Study but digital photographs of the participants were analysed for this research paper. Latin America (Colombia, Brazil, Chile, Mexico, Peru). For Brazil, 10% of the samples were collected in the smaller towns of the states of Rio Grande do Sul, Bahia and Rondonia	For Colombia, Brazil, Mexico and Peru, students and staff from the universities participating in the CANDELA consortium. For Chile, professional soldiers were recruited.	Cross-sectional	No limit.	6254	3377	Both	24.0 (Mean)	5.3	DNA samples were genotyped with Illumina’s Human Omni Express chip, including 730,525 SNPs. 636,195 autosomal SNPs remain after quality control. Association testing was performed on ~8,703,729 SNPs across the autosomal genome. Imputation was done using data from the 1,000 Genomes Phase 3 using IMPUTE2, resulting in 11,218,392 autosomal biallelic variants being available for study. After quality c…	Extrinsic ageing	Forehead wrinkles	Forehead wrinkles	Defined in photo-reference scale, not in words.	Forehead	Visual inspection by the local research team on five digital photographs of the face: left side (−90°), left angle (−45°), frontal (0°), right angle (45°), right side (90°) were taken from ∼1.5 meters at eye level using a Nikon D90 camera fitted with a Nikkor 50 mm fixed focal length lens	Photo-reference scales from 0 (absent) to 5 (severe)
A GWAS identifies novel gene associations with facial skin wrinkling and mole count in Latin-Americans	Chen et al., 2021	2021	No recruitment. Participants were recruited for the CANDELA Study but digital photographs of the participants were analysed for this research paper. Latin America (Colombia, Brazil, Chile, Mexico, Peru). For Brazil, 10% of the samples were collected in the smaller towns of the states of Rio Grande do Sul, Bahia and Rondonia	For Colombia, Brazil, Mexico and Peru, students and staff from the universities participating in the CANDELA consortium. For Chile, professional soldiers were recruited.	Cross-sectional	No limit.	6254	3377	Both	24.0 (Mean)	5.3	DNA samples were genotyped with Illumina’s Human Omni Express chip, including 730,525 SNPs. 636,195 autosomal SNPs remain after quality control. Association testing was performed on ~8,703,729 SNPs across the autosomal genome. Imputation was done using data from the 1,000 Genomes Phase 3 using IMPUTE2, resulting in 11,218,392 autosomal biallelic variants being available for study. After quality c…	Extrinsic ageing	Wrinkles under eyes	Wrinkles (Skin Ageing Score)	Defined in photo-reference scale, not in words.	Under the eyes	Visual inspection by the local research team on five digital photographs of the face: left side (−90°), left angle (−45°), frontal (0°), right angle (45°), right side (90°) were taken from ∼1.5 meters at eye level using a Nikon D90 camera fitted with a Nikkor 50 mm fixed focal length lens	Photo-reference scales from 0 (absent) to 5 (severe)
A GWAS identifies novel gene associations with facial skin wrinkling and mole count in Latin-Americans	Chen et al., 2021	2021	No recruitment. Participants were recruited for the CANDELA Study but digital photographs of the participants were analysed for this research paper. Latin America (Colombia, Brazil, Chile, Mexico, Peru). For Brazil, 10% of the samples were collected in the smaller towns of the states of Rio Grande do Sul, Bahia and Rondonia	For Colombia, Brazil, Mexico and Peru, students and staff from the universities participating in the CANDELA consortium. For Chile, professional soldiers were recruited.	Cross-sectional	No limit.	6254	3377	Both	24.0 (Mean)	5.3	DNA samples were genotyped with Illumina’s Human Omni Express chip, including 730,525 SNPs. 636,195 autosomal SNPs remain after quality control. Association testing was performed on ~8,703,729 SNPs across the autosomal genome. Imputation was done using data from the 1,000 Genomes Phase 3 using IMPUTE2, resulting in 11,218,392 autosomal biallelic variants being available for study. After quality c…	Extrinsic ageing	Mole	Solar lentigines	Defined in photo-reference scale, not in words.	Cheek(s)	Visual inspection by the local research team on five digital photographs of the face: left side (−90°), left angle (−45°), frontal (0°), right angle (45°), right side (90°) were taken from ∼1.5 meters at eye level using a Nikon D90 camera fitted with a Nikkor 50 mm fixed focal length lens	Photo-reference scales from 0 (absent) to 5 (severe)
A GWAS identifies novel gene associations with facial skin wrinkling and mole count in Latin-Americans	Chen et al., 2021	2021	No recruitment. Participants were recruited for the CANDELA Study but digital photographs of the participants were analysed for this research paper. Latin America (Colombia, Brazil, Chile, Mexico, Peru). For Brazil, 10% of the samples were collected in the smaller towns of the states of Rio Grande do Sul, Bahia and Rondonia.	For Colombia, Brazil, Mexico and Peru, students and staff from the universities participating in the CANDELA consortium. For Chile, professional soldiers were recruited.	Cross-sectional	No limit.	6254	3377	Both	24.0 (Mean)	5.3	DNA samples were genotyped with Illumina’s Human Omni Express chip, including 730,525 SNPs. 636,195 autosomal SNPs remain after quality control. Association testing was performed on ~8,703,729 SNPs across the autosomal genome. Imputation was done using data from the 1,000 Genomes Phase 3 using IMPUTE2, resulting in 11,218,392 autosomal biallelic variants being available for study. After quality c…	Extrinsic ageing	Mole	Solar lentigines	Defined in photo-reference scale, not in words.	Forehead	Visual inspection by the local research team on five digital photographs of the face: left side (−90°), left angle (−45°), frontal (0°), right angle (45°), right side (90°) were taken from ∼1.5 meters at eye level using a Nikon D90 camera fitted with a Nikkor 50 mm fixed focal length lens	Photo-reference scales from 0 (absent) to 5 (severe)
Association of melanocortin 1 receptor gene (MC1R) polymorphisms with skin reflectance and freckles in Japanese	Yamaguchi et al., 2012	2012	Japan, Okinawa	Participants living in Okinawa with 0 to 4 of their grandparents born on the Ryukyu Islands	Cross-sectional	No limit.	653	289	Both	19-40	4.62	The Gentra Puregene Blood Core Kit or the QIAamp DNABlood Mini Kit was used to extract genomic DNA from saliva or blood. Genotyping was performed using direct sequencing using Primer3. The MC1R region was sequenced by PCR. 19 SNPs were reported but only 4 SNPs were analysed in detail because the other SNPs were found in too few participants.	Extrinsic ageing	Freckles	Freckles	Defined as small (1–3mm) light brown macules on the face, arms and back; freckles become pronounced by sun exposure and fade during winter. In Japanese people, freckles are dark brown.	Nasal dorsum	The evaluator is not identified. Likely to be the researchers evaluating freckles on a head shot of each participant.	Presence/absence
Association of melanocortin 1 receptor gene (MC1R) polymorphisms with skin reflectance and freckles in Japanese	Yamaguchi et al., 2012	2012	Japan, Okinawa	Participants living in Okinawa with 0 to 4 of their grandparents born on the Ryukyu Islands	Cross-sectional	No limit.	653	289	Both	19-40	4.62	The Gentra Puregene Blood Core Kit or the QIAamp DNABlood Mini Kit was used to extract genomic DNA from saliva or blood. Genotyping was performed using direct sequencing using Primer3. The MC1R region was sequenced by PCR. 19 SNPs were reported but only 4 SNPs were analysed in detail because the other SNPs were found in too few participants.	Extrinsic ageing	Freckles	Freckles	Defined as small (1–3mm) light brown macules on the face, arms and back; freckles become pronounced by sun exposure and fade during winter. In Japanese people, freckles are dark brown.	Cheek(s), upper	The evaluator is not identified. Likely to be the researchers evaluating freckles on a head shot of each participant.	Presence/absence
Association of melanocortin 1 receptor gene (MC1R) polymorphisms with skin reflectance and freckles in Japanese	Yamaguchi et al., 2012	2012	Japan, Okinawa	Participants living in Okinawa with 0 to 4 of their grandparents born on the Ryukyu Islands	Cross-sectional	No limit.	653	289	Both	19-40	4.62	The Gentra Puregene Blood Core Kit or the QIAamp DNABlood Mini Kit was used to extract genomic DNA from saliva or blood. Genotyping was performed using direct sequencing using Primer3. The MC1R region was sequenced by PCR. 19 SNPs were reported but only 4 SNPs were analysed in detail because the other SNPs were found in too few participants.	Extrinsic ageing	Skin reflectance	-	Not reported	Inner upper arm	Measured using a spectrophotometer (Konica Minolta CM-600d; Konica Minolta Optics, Inc., Tokyo, Japan)	The device measures the reflectance of an object with a light-receiving component and converts the data into various color systems such as CIELAB and spectral curve.
Facial Wrinkles in Europeans: A Genome-Wide Association Study	Hamer et al., 2015	2018	No recruitment. Analyse data from The Netherlands (Rotterdam Study).	Rotterdam Study	Cross-sectional	Not reported	3513	2045	Both	51-98		30,072,738 markers were genotyped/imputed. After quality controls, 9,009,554 autosomal SNPs were used	Extrinsic ageing	Global facial wrinkles	Wrinkles (Forehead, Crow's Feet Wrinkles, upper lip wrinkles women)	Wrinkles on facial skin were identified by algorithms and digital rendering using semi-automated image analysis of the high-resolution facial photographs	Entire face	High-resolution standardized full-face photographs were obtained of participants not wearing make-up, cream nor jewelry, using a Premier 3dMD face3-plus UHD camera (3dMD, Atlanta, Georgia, USA) in a room without daylight from Sep 2010 to Jun 2014.	Wrinkle area was digitally quantified as wrinkle area percentage of the facial skin using semi-automated image analysis of the high-resolution facial photographs.
Facial Wrinkles in Europeans: A Genome-Wide Association Study	Hamer et al., 2015	2018	No recruitment. Analyse data from The Netherlands (Rotterdam Study).	Rotterdam Study	Cross-sectional	Not reported	1468	0	Male	51-98		30,072,738 markers were genotyped/imputed. After quality controls, 9,009,554 autosomal SNPs were used	Extrinsic ageing	Global facial wrinkles	Wrinkles (Forehead, Crow's Feet Wrinkles)	Wrinkles on facial skin were identified by algorithms and digital rendering using semi-automated image analysis of the high-resolution facial photographs	Entire face	High-resolution standardized full-face photographs were obtained of participants not wearing make-up, cream nor jewelry, using a Premier 3dMD face3-plus UHD camera (3dMD, Atlanta, Georgia, USA) in a room without daylight from Sep 2010 to Jun 2014.	Wrinkle area was digitally quantified as wrinkle area percentage of the facial skin using semi-automated image analysis of the high-resolution facial photographs.
Facial Wrinkles in Europeans: A Genome-Wide Association Study	Hamer et al., 2015	2018	No recruitment. Analyse data from The Netherlands (Rotterdam Study).	Rotterdam Study	Cross-sectional	Not reported	3513	2045	Both	51-98		30,072,738 markers were genotyped/imputed. After quality controls, 9,009,554 autosomal SNPs were used	Extrinsic ageing	Forehead wrinkles	Forehead wrinkles	Wrinkles on facial skin were identified by algorithms and digital rendering using semi-automated image analysis of the high-resolution facial photographs	Forehead	High-resolution standardized full-face photographs were obtained of participants not wearing make-up, cream nor jewelry, using a Premier 3dMD face3-plus UHD camera (3dMD, Atlanta, Georgia, USA) in a room without daylight from Sep 2010 to Jun 2014.	Wrinkle area was digitally quantified as wrinkle area percentage of the facial skin using semi-automated image analysis of the high-resolution facial photographs. These measurements were performed on the original 2D photographs of the left-hand side of the face.
Facial Wrinkles in Europeans: A Genome-Wide Association Study	Hamer et al., 2015	2018	No recruitment. Analyse data from The Netherlands (Rotterdam Study).	Rotterdam Study	Cross-sectional	Not reported	3513	2045	Both	51-98		30,072,738 markers were genotyped/imputed. After quality controls, 9,009,554 autosomal SNPs were used	Extrinsic ageing	Crow's feet wrinkles	Crow's Feet Wrinkles	Wrinkles on facial skin were identified by algorithms and digital rendering using semi-automated image analysis of the high-resolution facial photographs	Crow's feet area	High-resolution standardized full-face photographs were obtained of participants not wearing make-up, cream nor jewelry, using a Premier 3dMD face3-plus UHD camera (3dMD, Atlanta, Georgia, USA) in a room without daylight from Sep 2010 to Jun 2014.	Wrinkle area was digitally quantified as wrinkle area percentage of the facial skin using semi-automated image analysis of the high-resolution facial photographs. These measurements were performed on the original 2D photographs of the left-hand side of the face.
Facial Wrinkles in Europeans: A Genome-Wide Association Study	Hamer et al., 2015	2018	No recruitment. Analyse data from The Netherlands (Rotterdam Study).	Rotterdam Study	Cross-sectional	Not reported	3513	2045	Both	51-98		30,072,738 markers were genotyped/imputed. After quality controls, 9,009,554 autosomal SNPs were used	Extrinsic ageing	Wrinkles on the upper lip in women	Cris-cross wrinkles	Wrinkles on facial skin were identified by algorithms and digital rendering using semi-automated image analysis of the high-resolution facial photographs	Upper lip	High-resolution standardized full-face photographs were obtained of participants not wearing make-up, cream nor jewelry, using a Premier 3dMD face3-plus UHD camera (3dMD, Atlanta, Georgia, USA) in a room without daylight from Sep 2010 to Jun 2014.	Wrinkle area was digitally quantified as wrinkle area percentage of the facial skin using semi-automated image analysis of the high-resolution facial photographs. These measurements were performed on the original 2D photographs of the left-hand side of the face.
Facial Wrinkles in Europeans: A Genome-Wide Association Study	Hamer et al., 2015	2018	No recruitment. Analyse data from The Netherlands (Leiden Longevity Study).	Leiden Longevity Study	Cross-sectional	Not reported	599	322	Both	63.1 (Mean)	6.7	The SNPs that the researchers in this paper identified from the Rotterdam Study, with p-values < 5E-06, were investigated in this cohort	Intrinsic ageing	Fine wrinkles	Fine wrinkles	Wrinkles were assessed based on a 0–8 photo-reference scale by Griffiths et al (1992).	Periorbital region	High-resolution standardized full-face photographs were obtained of participants not wearing make-up, cream, nor jewelry, using a Fuji S2 (Tokyo, Japan) camera system from Nov 2006 to Apr 2008. Graded by 2 skin ageing experts by a visual assessment based on a 0–8 photo-reference scale by Griffiths et al (1992).	Skin wrinkle grading of the facial images was done using a 0–8 photo-reference scale by Griffiths et al (1992) and graded by the number and depth of facial wrinkles.
Facial Wrinkles in Europeans: A Genome-Wide Association Study	Hamer et al., 2015	2018	No recruitment. Analyse data from The Netherlands (Leiden Longevity Study).	Leiden Longevity Study	Cross-sectional	Not reported	599	322	Both	63.1 (Mean)	6.7	The SNPs that the researchers in this paper identified from the Rotterdam Study, with p-values < 5E-06, were investigated in this cohort	Intrinsic ageing	Fine wrinkles	Fine wrinkles	Wrinkles were assessed based on a 0–8 photo-reference scale by Griffiths et al (1992).	Perioral region	High-resolution standardized full-face photographs were obtained of participants not wearing make-up, cream, nor jewelry, using a Fuji S2 (Tokyo, Japan) camera system from Nov 2006 to Apr 2008. Graded by 2 skin ageing experts by a visual assessment based on a 0–8 photo-reference scale by Griffiths et al (1992).	Skin wrinkle grading of the facial images was done using a 0–8 photo-reference scale by Griffiths et al (1992) and graded by the number and depth of facial wrinkles.
Facial Wrinkles in Europeans: A Genome-Wide Association Study	Hamer et al., 2015	2018	No recruitment. Analyse data from The Netherlands (Leiden Longevity Study).	Leiden Longevity Study	Cross-sectional	Not reported	599	322	Both	63.1 (Mean)	6.7	The SNPs that the researchers in this paper identified from the Rotterdam Study, with p-values < 5E-06, were investigated in this cohort	Extrinsic ageing	Coarse wrinkles	Forehead wrinkles	Wrinkles were assessed based on a 0–8 photo-reference scale by Griffiths et al (1992).	Forehead	High-resolution standardized full-face photographs were obtained of participants not wearing make-up, cream, nor jewelry, using a Fuji S2 (Tokyo, Japan) camera system from Nov 2006 to Apr 2008. Graded by 2 skin ageing experts by a visual assessment based on a 0–8 photo-reference scale by Griffiths et al (1992).	Skin wrinkle grading of the facial images was done using a 0–8 photo-reference scale by Griffiths et al (1992) and graded by the number and depth of facial wrinkles.
Facial Wrinkles in Europeans: A Genome-Wide Association Study	Hamer et al., 2015	2018	No recruitment. Analyse data from The Netherlands (Leiden Longevity Study).	Leiden Longevity Study	Cross-sectional	Not reported	599	322	Both	63.1 (Mean)	6.7	The SNPs that the researchers in this paper identified from the Rotterdam Study, with p-values < 5E-06, were investigated in this cohort	Extrinsic ageing	Coarse wrinkles	Glabellar Frown Lines	Wrinkles were assessed based on a 0–8 photo-reference scale by Griffiths et al (1992).	Glabella region	High-resolution standardized full-face photographs were obtained of participants not wearing make-up, cream, nor jewelry, using a Fuji S2 (Tokyo, Japan) camera system from Nov 2006 to Apr 2008. Graded by 2 skin ageing experts by a visual assessment based on a 0–8 photo-reference scale by Griffiths et al (1992).	Skin wrinkle grading of the facial images was done using a 0–8 photo-reference scale by Griffiths et al (1992) and graded by the number and depth of facial wrinkles.
Facial Wrinkles in Europeans: A Genome-Wide Association Study	Hamer et al., 2015	2018	No recruitment. Analyse data from The Netherlands (Leiden Longevity Study).	Leiden Longevity Study	Cross-sectional	Not reported	599	322	Both	63.1 (Mean)	6.7	The SNPs that the researchers in this paper identified from the Rotterdam Study, with p-values < 5E-06, were investigated in this cohort	Extrinsic ageing	Coarse wrinkles	-	Wrinkles were assessed based on a 0–8 photo-reference scale by Griffiths et al (1992).	Chin	High-resolution standardized full-face photographs were obtained of participants not wearing make-up, cream, nor jewelry, using a Fuji S2 (Tokyo, Japan) camera system from Nov 2006 to Apr 2008. Graded by 2 skin ageing experts by a visual assessment based on a 0–8 photo-reference scale by Griffiths et al (1992).	Skin wrinkle grading of the facial images was done using a 0–8 photo-reference scale by Griffiths et al (1992) and graded by the number and depth of facial wrinkles.
Facial Wrinkles in Europeans: A Genome-Wide Association Study	Hamer et al., 2015	2018	No recruitment. Analyse data from The Netherlands (Leiden Longevity Study).	Leiden Longevity Study	Cross-sectional	Not reported	599	322	Both	63.1 (Mean)	6.7	The SNPs that the researchers in this paper identified from the Rotterdam Study, with p-values < 5E-06, were investigated in this cohort	Extrinsic ageing	Coarse wrinkles	Nasolabial folds	Wrinkles were assessed based on a 0–8 photo-reference scale by Griffiths et al (1992).	Nasolabial region	High-resolution standardized full-face photographs were obtained of participants not wearing make-up, cream, nor jewelry, using a Fuji S2 (Tokyo, Japan) camera system from Nov 2006 to Apr 2008. Graded by 2 skin ageing experts by a visual assessment based on a 0–8 photo-reference scale by Griffiths et al (1992).	Skin wrinkle grading of the facial images was done using a 0–8 photo-reference scale by Griffiths et al (1992) and graded by the number and depth of facial wrinkles.
Facial Wrinkles in Europeans: A Genome-Wide Association Study	Hamer et al., 2015	2018	No recruitment. Analyse data from The Netherlands (Leiden Longevity Study).	Leiden Longevity Study	Cross-sectional	Not reported	599	322	Both	63.1 (Mean)	6.7	The SNPs that the researchers in this paper identified from the Rotterdam Study, with p-values < 5E-06, were investigated in this cohort	Extrinsic ageing	Coarse wrinkles	Crow's Feet Wrinkles	Wrinkles were assessed based on a 0–8 photo-reference scale by Griffiths et al (1992).	Periorbital region	High-resolution standardized full-face photographs were obtained of participants not wearing make-up, cream, nor jewelry, using a Fuji S2 (Tokyo, Japan) camera system from Nov 2006 to Apr 2008. Graded by 2 skin ageing experts by a visual assessment based on a 0–8 photo-reference scale by Griffiths et al (1992).	Skin wrinkle grading of the facial images was done using a 0–8 photo-reference scale by Griffiths et al (1992) and graded by the number and depth of facial wrinkles.
A Genomewide Association Study of Skin Pigmentation in a South Asian Population	Stokowski et al., 2007	2007	Volunteers of South Asian descent from >50 sites across the UK	Volunteers are mostly from eastern (mainly Bangladesh), northwestern (mainly Gujarat and Punjab), southern (mainly Sri Lanka), or mixed origin in South Asia.	Cross-sectional	No limit. Recruitment of individuals was conducted by prescreening volunteers for skin color by visual assessment. Skin reflectance measurements were made on three relatively hairless sites per arm, giving six measurements per volunteer in total. The highest of the six L* values was defined as maxL*. Only volunteers within the 20th (56) and 80th percentiles (63) in their maxL* values are recruite…	737	Not reported	Both	At least 18		1,620,742 SNPs across the genome were measured for allele-frequency differences between DNA pools made from the 20% tails of the skin-pigmentation distribution, as objectively measured by reflectance spectroscopy in a South Asian population. The top 30,000 SNPs (∼2%) with the largest allele-frequency differences between the pools were individually genotyped.	Extrinsic ageing	Skin reflectance	-	Dark skin upon visual assessment	Sun-exposed lower dorsal forearm	Skin pigmentation was measured with a Minolta chromameter with use of the Commission Internationale de l’Eclairage L*a*b* color system.	The L* value, which measures skin reflectance, or lightness, ranges from 0 to 100, where 0 is the darkest and 100 is the lightest skin pigmentation.
A Genomewide Association Study of Skin Pigmentation in a South Asian Population	Stokowski et al., 2007	2007	Volunteers of South Asian descent from >50 sites across the UK	Volunteers are mostly from eastern (mainly Bangladesh), northwestern (mainly Gujarat and Punjab), southern (mainly Sri Lanka), or mixed origin in South Asia.	Cross-sectional	No limit. Recruitment of individuals was conducted by prescreening volunteers for skin color by visual assessment. Skin reflectance measurements were made on three relatively hairless sites per arm, giving six measurements per volunteer in total. The highest of the six L* values was defined as maxL*. Only volunteers within the 20th (56) and 80th percentiles (63) in their maxL* values are recruite…	737	Not reported	Both	At least 18		1,620,742 SNPs across the genome were measured for allele-frequency differences between DNA pools made from the 20% tails of the skin-pigmentation distribution, as objectively measured by reflectance spectroscopy in a South Asian population. The top 30,000 SNPs (∼2%) with the largest allele-frequency differences between the pools were individually genotyped.	Extrinsic ageing	Skin reflectance	-	Dark skin upon visual assessment	Sun-protected inner volar forearm	Skin pigmentation was measured with a Minolta chromameter with use of the Commission Internationale de l’Eclairage L*a*b* color system.	The L* value, which measures skin reflectance, or lightness, ranges from 0 to 100, where 0 is the darkest and 100 is the lightest skin pigmentation.
A Genomewide Association Study of Skin Pigmentation in a South Asian Population	Stokowski et al., 2007	2007	Volunteers of South Asian descent from >50 sites across the UK	Volunteers are mostly from eastern (mainly Bangladesh), northwestern (mainly Gujarat and Punjab), southern (mainly Sri Lanka), or mixed origin in South Asia.	Cross-sectional	No limit. Recruitment of individuals was conducted by prescreening volunteers for skin color by visual assessment. Skin reflectance measurements were made on three relatively hairless sites per arm, giving six measurements per volunteer in total. The highest of the six L* values was defined as maxL*. Only volunteers within the 20th (56) and 80th percentiles (63) in their maxL* values are recruite…	737	Not reported	Both	At least 18		1,620,742 SNPs across the genome were measured for allele-frequency differences between DNA pools made from the 20% tails of the skin-pigmentation distribution, as objectively measured by reflectance spectroscopy in a South Asian population. The top 30,000 SNPs (∼2%) with the largest allele-frequency differences between the pools were individually genotyped.	Extrinsic ageing	Skin reflectance	-	Dark skin upon visual assessment	Sun-protected inner arm above the elbow	Skin pigmentation was measured with a Minolta chromameter with use of the Commission Internationale de l’Eclairage L*a*b* color system.	The L* value, which measures skin reflectance, or lightness, ranges from 0 to 100, where 0 is the darkest and 100 is the lightest skin pigmentation.
A Genomewide Association Study of Skin Pigmentation in a South Asian Population	Stokowski et al., 2007	2007	Volunteers of South Asian descent from >50 sites across the UK	Volunteers are mostly from eastern (mainly Bangladesh), northwestern (mainly Gujarat and Punjab), southern (mainly Sri Lanka), or mixed origin in South Asia.	Cross-sectional	No limit. Recruitment of individuals was conducted by prescreening volunteers for skin color by visual assessment. Skin reflectance measurements were made on three relatively hairless sites per arm, giving six measurements per volunteer in total. The highest of the six L* values was defined as maxL*. Only volunteers within the 20th (56) and 80th percentiles (63) in their maxL* values are recruite…	231	Not reported	Both	At least 18		1,620,742 SNPs across the genome were measured for allele-frequency differences between DNA pools made from the 20% tails of the skin-pigmentation distribution, as objectively measured by reflectance spectroscopy in a South Asian population. The top 30,000 SNPs (∼2%) with the largest allele-frequency differences between the pools were individually genotyped.	Extrinsic ageing	Skin reflectance	-	Dark skin upon visual assessment	Sun-exposed lower dorsal forearm	Skin pigmentation was measured with a Minolta chromameter with use of the Commission Internationale de l’Eclairage L*a*b* color system.	The L* value, which measures skin reflectance, or lightness, ranges from 0 to 100, where 0 is the darkest and 100 is the lightest skin pigmentation.
A Genomewide Association Study of Skin Pigmentation in a South Asian Population	Stokowski et al., 2007	2007	Volunteers of South Asian descent from >50 sites across the UK	Volunteers are mostly from eastern (mainly Bangladesh), northwestern (mainly Gujarat and Punjab), southern (mainly Sri Lanka), or mixed origin in South Asia.	Cross-sectional	No limit. Recruitment of individuals was conducted by prescreening volunteers for skin color by visual assessment. Skin reflectance measurements were made on three relatively hairless sites per arm, giving six measurements per volunteer in total. The highest of the six L* values was defined as maxL*. Only volunteers within the 20th (56) and 80th percentiles (63) in their maxL* values are recruite…	231	Not reported	Both	At least 18		1,620,742 SNPs across the genome were measured for allele-frequency differences between DNA pools made from the 20% tails of the skin-pigmentation distribution, as objectively measured by reflectance spectroscopy in a South Asian population. The top 30,000 SNPs (∼2%) with the largest allele-frequency differences between the pools were individually genotyped.	Extrinsic ageing	Skin reflectance	-	Dark skin upon visual assessment	Sun-protected inner volar forearm	Skin pigmentation was measured with a Minolta chromameter with use of the Commission Internationale de l’Eclairage L*a*b* color system.	The L* value, which measures skin reflectance, or lightness, ranges from 0 to 100, where 0 is the darkest and 100 is the lightest skin pigmentation.
A Genomewide Association Study of Skin Pigmentation in a South Asian Population	Stokowski et al., 2007	2007	Volunteers of South Asian descent from >50 sites across the UK	Volunteers are mostly from eastern (mainly Bangladesh), northwestern (mainly Gujarat and Punjab), southern (mainly Sri Lanka), or mixed origin in South Asia.	Cross-sectional	No limit. Recruitment of individuals was conducted by prescreening volunteers for skin color by visual assessment. Skin reflectance measurements were made on three relatively hairless sites per arm, giving six measurements per volunteer in total. The highest of the six L* values was defined as maxL*. Only volunteers within the 20th (56) and 80th percentiles (63) in their maxL* values are recruite…	231	Not reported	Both	At least 18		1,620,742 SNPs across the genome were measured for allele-frequency differences between DNA pools made from the 20% tails of the skin-pigmentation distribution, as objectively measured by reflectance spectroscopy in a South Asian population. The top 30,000 SNPs (∼2%) with the largest allele-frequency differences between the pools were individually genotyped.	Extrinsic ageing	Skin reflectance	-	Dark skin upon visual assessment	Sun-protected inner arm above the elbow	Skin pigmentation was measured with a Minolta chromameter with use of the Commission Internationale de l’Eclairage L*a*b* color system.	The L* value, which measures skin reflectance, or lightness, ranges from 0 to 100, where 0 is the darkest and 100 is the lightest skin pigmentation.
GWAS Analysis of 17,019 Korean Women Identifies the Variants Associated with Facial Pigmented Spots	Shin et al., 2021	2021	South Korea	Healthy South Korean women volunteers recruited from cosmetic shops, which were subsidiaries of research institutions	Cross-sectional	No limit.	13350	13350	Female	45.96 (Mean)		13350 DNA samples from the discovery cohort were genotyped using the Illumina Global Screening Array MD, version 1 BeadChip (700,078 genetic markers, Illumina) version 1 BeadChip (700,078 genetic markers, Illumina). 7,485 DNA samples from the validation cohort were genotyped using the Illumina Global Screening Array MD, version 2 BeadChip (759,993 genetic markers, Illumina). After QC, 366,864 var…	Extrinsic ageing	Facial Pigmented Spots		Defined as hyperpigmented areas relative to the surrounding skin, detected by UV light which captures the inside of epidermis, and by polarized light which captures the skin surface.	Forehead	Janus 3 internal algorithm	Areas that were hyperpigmented (i.e., dark) relative to the surrounding skin, present on the forehead, nose, outer corner of the eyes, lower eyelids, and cheeks, quantified on a 100-percentage scale
GWAS Analysis of 17,019 Korean Women Identifies the Variants Associated with Facial Pigmented Spots	Shin et al., 2021	2021	South Korea	Healthy South Korean women volunteers recruited from cosmetic shops, which were subsidiaries of research institutions	Cross-sectional	No limit.	13350	13350	Female	45.96 (Mean)		13350 DNA samples from the discovery cohort were genotyped using the Illumina Global Screening Array MD, version 1 BeadChip (700,078 genetic markers, Illumina) version 1 BeadChip (700,078 genetic markers, Illumina). 7,485 DNA samples from the validation cohort were genotyped using the Illumina Global Screening Array MD, version 2 BeadChip (759,993 genetic markers, Illumina). After QC, 366,864 var…	Extrinsic ageing	Facial Pigmented Spots		Defined as hyperpigmented areas relative to the surrounding skin, detected by UV light which captures the inside of epidermis, and by polarized light which captures the skin surface.	Nose	Janus 3 internal algorithm	Areas that were hyperpigmented (i.e., dark) relative to the surrounding skin, present on the forehead, nose, outer corner of the eyes, lower eyelids, and cheeks, quantified on a 100-percentage scale
GWAS Analysis of 17,019 Korean Women Identifies the Variants Associated with Facial Pigmented Spots	Shin et al., 2021	2021	South Korea	Healthy South Korean women volunteers recruited from cosmetic shops, which were subsidiaries of research institutions	Cross-sectional	No limit.	13350	13350	Female	45.96 (Mean)		13350 DNA samples from the discovery cohort were genotyped using the Illumina Global Screening Array MD, version 1 BeadChip (700,078 genetic markers, Illumina) version 1 BeadChip (700,078 genetic markers, Illumina). 7,485 DNA samples from the validation cohort were genotyped using the Illumina Global Screening Array MD, version 2 BeadChip (759,993 genetic markers, Illumina). After QC, 366,864 var…	Extrinsic ageing	Facial Pigmented Spots		Defined as hyperpigmented areas relative to the surrounding skin, detected by UV light which captures the inside of epidermis, and by polarized light which captures the skin surface.	Outer corner of the eye(s)	Janus 3 internal algorithm	Areas that were hyperpigmented (i.e., dark) relative to the surrounding skin, present on the forehead, nose, outer corner of the eyes, lower eyelids, and cheeks, quantified on a 100-percentage scale
GWAS Analysis of 17,019 Korean Women Identifies the Variants Associated with Facial Pigmented Spots	Shin et al., 2021	2021	South Korea	Healthy South Korean women volunteers recruited from cosmetic shops, which were subsidiaries of research institutions	Cross-sectional	No limit.	13350	13350	Female	45.96 (Mean)		13350 DNA samples from the discovery cohort were genotyped using the Illumina Global Screening Array MD, version 1 BeadChip (700,078 genetic markers, Illumina) version 1 BeadChip (700,078 genetic markers, Illumina). 7,485 DNA samples from the validation cohort were genotyped using the Illumina Global Screening Array MD, version 2 BeadChip (759,993 genetic markers, Illumina). After QC, 366,864 var…	Extrinsic ageing	Facial Pigmented Spots		Defined as hyperpigmented areas relative to the surrounding skin, detected by UV light which captures the inside of epidermis, and by polarized light which captures the skin surface.	Lower eyelid(s)	Janus 3 internal algorithm	Areas that were hyperpigmented (i.e., dark) relative to the surrounding skin, present on the forehead, nose, outer corner of the eyes, lower eyelids, and cheeks, quantified on a 100-percentage scale
GWAS Analysis of 17,019 Korean Women Identifies the Variants Associated with Facial Pigmented Spots	Shin et al., 2021	2021	South Korea	Healthy South Korean women volunteers recruited from cosmetic shops, which were subsidiaries of research institutions	Cross-sectional	No limit.	13350	13350	Female	45.96 (Mean)		13350 DNA samples from the discovery cohort were genotyped using the Illumina Global Screening Array MD, version 1 BeadChip (700,078 genetic markers, Illumina) version 1 BeadChip (700,078 genetic markers, Illumina). 7,485 DNA samples from the validation cohort were genotyped using the Illumina Global Screening Array MD, version 2 BeadChip (759,993 genetic markers, Illumina). After QC, 366,864 var…	Extrinsic ageing	Facial Pigmented Spots		Defined as hyperpigmented areas relative to the surrounding skin, detected by UV light which captures the inside of epidermis, and by polarized light which captures the skin surface.	Cheek(s)	Janus 3 internal algorithm	Areas that were hyperpigmented (i.e., dark) relative to the surrounding skin, present on the forehead, nose, outer corner of the eyes, lower eyelids, and cheeks, quantified on a 100-percentage scale
GWAS Analysis of 17,019 Korean Women Identifies the Variants Associated with Facial Pigmented Spots	Shin et al., 2021	2021	South Korea	Healthy South Korean women volunteers recruited from cosmetic shops, which were subsidiaries of research institutions	Cross-sectional	No limit.	7485	7485	Female	46.46 (Mean)		13350 DNA samples from the discovery cohort were genotyped using the Illumina Global Screening Array MD, version 1 BeadChip (700,078 genetic markers, Illumina) version 1 BeadChip (700,078 genetic markers, Illumina). 7,485 DNA samples from the validation cohort were genotyped using the Illumina Global Screening Array MD, version 2 BeadChip (759,993 genetic markers, Illumina). After QC, 366,864 var…	Extrinsic ageing	Facial Pigmented Spots		Defined as hyperpigmented areas relative to the surrounding skin, detected by UV light which captures the inside of epidermis, and by polarized light which captures the skin surface.	Forehead	Janus 3 internal algorithm	Areas that were hyperpigmented (i.e., dark) relative to the surrounding skin, present on the forehead, nose, outer corner of the eyes, lower eyelids, and cheeks, quantified on a 100-percentage scale
GWAS Analysis of 17,019 Korean Women Identifies the Variants Associated with Facial Pigmented Spots	Shin et al., 2021	2021	South Korea	Healthy South Korean women volunteers recruited from cosmetic shops, which were subsidiaries of research institutions	Cross-sectional	No limit.	7485	7485	Female	46.46 (Mean)		13350 DNA samples from the discovery cohort were genotyped using the Illumina Global Screening Array MD, version 1 BeadChip (700,078 genetic markers, Illumina) version 1 BeadChip (700,078 genetic markers, Illumina). 7,485 DNA samples from the validation cohort were genotyped using the Illumina Global Screening Array MD, version 2 BeadChip (759,993 genetic markers, Illumina). After QC, 366,864 var…	Extrinsic ageing	Facial Pigmented Spots		Defined as hyperpigmented areas relative to the surrounding skin, detected by UV light which captures the inside of epidermis, and by polarized light which captures the skin surface.	Nose	Janus 3 internal algorithm	Areas that were hyperpigmented (i.e., dark) relative to the surrounding skin, present on the forehead, nose, outer corner of the eyes, lower eyelids, and cheeks, quantified on a 100-percentage scale
GWAS Analysis of 17,019 Korean Women Identifies the Variants Associated with Facial Pigmented Spots	Shin et al., 2021	2021	South Korea	Healthy South Korean women volunteers recruited from cosmetic shops, which were subsidiaries of research institutions	Cross-sectional	No limit.	7485	7485	Female	46.46 (Mean)		13350 DNA samples from the discovery cohort were genotyped using the Illumina Global Screening Array MD, version 1 BeadChip (700,078 genetic markers, Illumina) version 1 BeadChip (700,078 genetic markers, Illumina). 7,485 DNA samples from the validation cohort were genotyped using the Illumina Global Screening Array MD, version 2 BeadChip (759,993 genetic markers, Illumina). After QC, 366,864 var…	Extrinsic ageing	Facial Pigmented Spots		Defined as hyperpigmented areas relative to the surrounding skin, detected by UV light which captures the inside of epidermis, and by polarized light which captures the skin surface.	Outer corner of the eye(s)	Janus 3 internal algorithm	Areas that were hyperpigmented (i.e., dark) relative to the surrounding skin, present on the forehead, nose, outer corner of the eyes, lower eyelids, and cheeks, quantified on a 100-percentage scale
GWAS Analysis of 17,019 Korean Women Identifies the Variants Associated with Facial Pigmented Spots	Shin et al., 2021	2021	South Korea	Healthy South Korean women volunteers recruited from cosmetic shops, which were subsidiaries of research institutions	Cross-sectional	No limit.	7485	7485	Female	46.46 (Mean)		13350 DNA samples from the discovery cohort were genotyped using the Illumina Global Screening Array MD, version 1 BeadChip (700,078 genetic markers, Illumina) version 1 BeadChip (700,078 genetic markers, Illumina). 7,485 DNA samples from the validation cohort were genotyped using the Illumina Global Screening Array MD, version 2 BeadChip (759,993 genetic markers, Illumina). After QC, 366,864 var…	Extrinsic ageing	Facial Pigmented Spots		Defined as hyperpigmented areas relative to the surrounding skin, detected by UV light which captures the inside of epidermis, and by polarized light which captures the skin surface.	Lower eyelid(s)	Janus 3 internal algorithm	Areas that were hyperpigmented (i.e., dark) relative to the surrounding skin, present on the forehead, nose, outer corner of the eyes, lower eyelids, and cheeks, quantified on a 100-percentage scale
GWAS Analysis of 17,019 Korean Women Identifies the Variants Associated with Facial Pigmented Spots	Shin et al., 2021	2021	South Korea	Healthy South Korean women volunteers recruited from cosmetic shops, which were subsidiaries of research institutions	Cross-sectional	No limit.	7485	7485	Female	46.46 (Mean)		13350 DNA samples from the discovery cohort were genotyped using the Illumina Global Screening Array MD, version 1 BeadChip (700,078 genetic markers, Illumina) version 1 BeadChip (700,078 genetic markers, Illumina). 7,485 DNA samples from the validation cohort were genotyped using the Illumina Global Screening Array MD, version 2 BeadChip (759,993 genetic markers, Illumina). After QC, 366,864 var…	Extrinsic ageing	Facial Pigmented Spots		Defined as hyperpigmented areas relative to the surrounding skin, detected by UV light which captures the inside of epidermis, and by polarized light which captures the skin surface.	Cheek(s)	Janus 3 internal algorithm	Areas that were hyperpigmented (i.e., dark) relative to the surrounding skin, present on the forehead, nose, outer corner of the eyes, lower eyelids, and cheeks, quantified on a 100-percentage scale
Use of whole-exome sequencing to determine the genetic basis of signs of skin youthfulness in Korean women	Chang et al., 2017	2017	South Korea	South Korean women	Cross-sectional	300	78	78	Female	30-50		Whole-exome sequencing was performed using an Ion Torrent Sequencer. 26 subjects showing extreme phenotypes in either wrinkles, skin colour or skin hydration were selected. 53309 SNPs were called in the whole-exome sequencing data from 26 samples in the wrinkle group. After quality control, there were 16571 SNPs. An association analysis was performed on the SNPs in 13 cases and 13 controls for wr…	Extrinsic ageing	Wrinkles	-	Defined on a severity scale from 0-8	Entire face	Close-up photos of face were obtained (Medial Nikon camera, Nikon, Tokyo). Wrinkles were classified into a severity scale of 0-8. The person or software performing the classification was not reported.	Skin wrinkle grading of the facial images was done using a 0–8 severity scale. Could be referring to the 0-8 photo-reference scale by Griffiths et al (1992).
Genetics of facial telangiectasia in the Rotterdam Study: a genome-wide association study and candidate gene approach	Mekić et al., 2021	2021	No recruitment. Analyse data from The Netherlands (Rotterdam Study).	Rotterdam Study	Cross-sectional	2842	2842	1615	Both	66.9 (Mean)		Genotyping was performed using Infinium II HumanHap550(-Duo) (RSI & RSII) and 610-Quad Genotyping BeadChip (RSI & RSIII; Illumina, San Diego, CA, USA). Imputation of markers was performed using the Haplotype Reference Consortium 1.1 as reference panel. In total 39117105 genotypes or imputed variants were available. After QC, 8086478 SNPs were left.	Extrinsic ageing	Facial telangiectasia	Telangiectasia	Defined as dilated small blood vessels visible in the skin, which vary in colour from red to blue. These linear or branched-like vessels are typically located on the nose and cheeks	Entire face	MATLAB. Telangiectasia was digitally extracted from standardized high-resolution facial photographs using a semi-automated script in MATLAB.	Percentage area of the total facial area which is covered with telangiectasia.
Genetics of facial telangiectasia in the Rotterdam Study: a genome-wide association study and candidate gene approach	Mekić et al., 2021	2021	No recruitment. Analyse data from The Netherlands (Rotterdam Study).	Rotterdam Study	Cross-sectional	576	576	Not reported	Both	Not reported		The SNPs that the researchers in this paper identified from the Rotterdam Study, were investigated in this cohort	Extrinsic ageing	Facial telangiectasia	Telangiectasia	Defined as dilated small blood vessels visible in the skin, which vary in colour from red to blue. These linear or branched-like vessels are typically located on the nose and cheeks	Entire face	MATLAB. Telangiectasia was digitally extracted from standardized high-resolution facial photographs using a semi-automated script in MATLAB.	Percentage area of the total facial area which is covered with telangiectasia.
Genetics of facial telangiectasia in the Rotterdam Study: a genome-wide association study and candidate gene approach	Mekić et al., 2021	2021	No recruitment. Analyse data from Germany (SALIA Study).	SALIA Study	Cross-sectional	460	460	460	Female	54-55		The SNPs that the researchers in this paper identified from the Rotterdam Study, were investigated in this cohort	Extrinsic ageing	Facial telangiectasia	Telangiectasia	Defined by SCINEXA from 0-3	Entire face	SCINEXA evaluations were performed. The identity of the person performing the scoring was not reported.	SCINEXA from 0 (none) to 3 (severe)
Pigmentation-Independent Susceptibility Loci for Actinic Keratosis Highlighted by Compound Heterozygosity Analysis	Zhong et al., 2017	2017	No recruitment. Analyse data from The Netherlands (Rotterdam Study).	Rotterdam Study	Prospective longitudinal study	Not reported	3193	1751	Both	66.9 (Mean)	8	Genotyping from whole blood DNA extraction, carried out using Infinium II HumanHap550 BeadChips, version 3 (Illumina, San Diego, CA) and Human610-Quad BeadChips (Illumina, San Diego, CA). 6,043,271 SNPs remain after quality control.	Extrinsic ageing	Actinic keratosis	Actinic keratosis	Defined as rough red scaling lesions	Entire body excluding underwear and socks areas	Trained physicians examined the skin excluding the underwear and socks areas, for multiple visible skin phenotypes	Presence of actinic keratosis was categorized into four severity levels: 0 (level 0), 1-3 (level 1, mild), 4-9 (level 2, moderate), and ≥10 (level 3, severe) according to the number of actinic keratosis
Pigmentation-Independent Susceptibility Loci for Actinic Keratosis Highlighted by Compound Heterozygosity Analysis	Zhong et al., 2017	2017	No recruitment. Analyse data from The Netherlands (Rotterdam Study).	Rotterdam Study	Prospective longitudinal study	Not reported	624	362	Both	64 (Mean)	6.6	The SNPs that the researchers in this paper identified from the Rotterdam Study, were investigated in this cohort	Extrinsic ageing	Actinic keratosis	Actinic keratosis	Defined as rough red scaling lesions	Entire body excluding underwear and socks areas	Trained physicians examined the skin excluding the underwear and socks areas, for multiple visible skin phenotypes	Presence of actinic keratosis was categorized into four severity levels: 0 (level 0), 1-3 (level 1, mild), 4-9 (level 2, moderate), and ≥10 (level 3, severe) according to the number of actinic keratosis
Search for genetic loci involved in the constitution and skin type of a Japanese women using a genome-wide association study	Inoue et al., 2021	2021	Japan	Healthy females	Cross-sectional	1206	1108	1108	Female	49.6 (Mean)	12.2	Genome DNA was extracted using a Maxwell RSC Stabilized Saliva DNA Kit (Promega, Madison, WI, USA) from saliva obtained using a saliva sampling kit (Genesis Healthcare, Tokyo, Japan). Genotyping using an Asian Screening Array (ASA) (Illumina, San Diego, CA, USA) identified 650000 SNPs. After Quality Control, there are 305180 SNPs. After imputation, there are 6258233 SNPs.	Extrinsic ageing	Sunburn Type	Fitzpatrick Skin Type Score	Defined from self-reported responses to the following questionnaire question: 1. the skin becomes red, but not black, 2. it becomes red and black, and 3. it becomes black in the absence of redness. The response was regarded as a phenotype.	Entire body	Self-reported	Self-assessed using the Fitzpatrick skin-type score
Search for genetic loci involved in the constitution and skin type of a Japanese women using a genome-wide association study	Inoue et al., 2021	2021	Japan	Healthy females	Cross-sectional	1206	1108	1108	Female	49.6 (Mean)	12.2	Genome DNA was extracted using a Maxwell RSC Stabilized Saliva DNA Kit (Promega, Madison, WI, USA) from saliva obtained using a saliva sampling kit (Genesis Healthcare, Tokyo, Japan). Genotyping using an Asian Screening Array (ASA) (Illumina, San Diego, CA, USA) identified 650000 SNPs. After Quality Control, there are 305180 SNPs. After imputation, there are 6258233 SNPs.	Extrinsic ageing	Pigment spots	Solar lentigines	Defined from self-reported responses to the following questionnaire question: Each subject was instructed to select an image reflecting her current pigment spot state from 6-grade images (number, darkness and size)	Cheek(s)	Self-reported	Homemade scale from 1-6
Search for genetic loci involved in the constitution and skin type of a Japanese women using a genome-wide association study	Inoue et al., 2021	2021	Japan	Healthy females	Cross-sectional	1206	1108	1108	Female	49.6 (Mean)	12.2	Genome DNA was extracted using a Maxwell RSC Stabilized Saliva DNA Kit (Promega, Madison, WI, USA) from saliva obtained using a saliva sampling kit (Genesis Healthcare, Tokyo, Japan). Genotyping using an Asian Screening Array (ASA) (Illumina, San Diego, CA, USA) identified 650000 SNPs. After Quality Control, there are 305180 SNPs. After imputation, there are 6258233 SNPs.	Extrinsic ageing	Skin flushing	Permanent erythema	Defined from self-reported responses to the following questionnaire question: Does your face often become red at times (tempera- ture differences, tension) other than alcohol consumption?: 1. the face does not become red, 2. it sometimes becomes red, and 3. it tends to become red.	Entire face	Self-reported	Absence/Seldom/Frequent
Susceptibility Loci for Tanning Ability in the Japanese Population Identified by a Genome-Wide Association Study from the Tohoku Medical Megabank Project Cohort Study	Shido et al., 2019	2019	No recruitment. Analyse data from Japan, Miyagi, from the Tohoku Medical Megabank Project	Healthy Japanese	Cross-sectional	4475	4475	Not reported	Both	Not reported		592433 SNPs remained after Quality Control after genotyping with Illumina HumanOmniExpressExome-8 v1.2-B BeadChips. After imputation, there are 32813845 SNPs. After clean up, there are 6193994 SNPs remaining.	Extrinsic ageing	Inability to tan	-	Defined by self-reported responses to Satoh and Kawada’s Japanese skin types (JST) classification: J-I, burns easily and tans minimally; J-II, burns moderately and tans moderately; and J-III, burns slightly and tans markedly	Entire body	Self-reported	Self-reported skin type being J-I, J-II, or J-III
Susceptibility Loci for Tanning Ability in the Japanese Population Identified by a Genome-Wide Association Study from the Tohoku Medical Megabank Project Cohort Study	Shido et al., 2019	2019	No recruitment. Analyse data from Japan, Iwate, from the Tohoku Medical Megabank Project	Healthy Japanese	Cross-sectional	4712	4712	Not reported	Both	Not reported		592433 SNPs remained after Quality Control after genotyping with Illumina HumanOmniExpressExome-8 v1.2-B BeadChips. After imputation, there are 32813845 SNPs. After clean up, there are 6193994 SNPs remaining.	Extrinsic ageing	Inability to tan	-	Defined by self-reported responses to Satoh and Kawada’s Japanese skin types (JST) classification: J-I, burns easily and tans minimally; J-II, burns moderately and tans moderately; and J-III, burns slightly and tans markedly	Entire body	Self-reported	Self-reported skin type being J-I, J-II, or J-III
A Genome-Wide Association Study of Basal Transepidermal Water Loss Finds that Variants at 9q34.3 Are Associated with Skin Barrier Function	Zhang et al., 2017	2017	China, Taizhou city (Hailin, Gaogang, Taixing districts of Taizhou). Taizhou city is a middle-scaled city with a high prevalence of digestive cancer.	Self-reported healthy Han Chinese	Cross-sectional	611	611	396	Both	31-87		SNPs were genotyped with the Human Omni Zhonghua 8V1.1 chip, and imputation was performed using 1000 Genomes Project data (phase 3). After Quality Control, there are 795279 genotyped SNPs and 7203134 imputed SNPs	Extrinsic ageing	Higher TEWL	Higher TEWL	Defined as the passive diffusion of water from the hydrated layers of the dermis and epidermis toward those layers with a lower water content	Cheek, right	TEWL measurement was carried out with a DermaMeter Professional 100 (VASEMA GmbH, Vienna, Austria) on the right cheek	Logarithmic transformation was performed on the data to achieve a normal distribution
A Genome-Wide Association Study of Basal Transepidermal Water Loss Finds that Variants at 9q34.3 Are Associated with Skin Barrier Function	Zhang et al., 2017	2017	China, Taizhou city (Hailin, Gaogang, Taixing districts of Taizhou). Taizhou city is a middle-scaled city with a high prevalence of digestive cancer.	Self-reported healthy Han Chinese	Cross-sectional	366	366	230	Both	35-69		SNPs were genotyped with the Human Omni Zhonghua 8V1.1 chip, and imputation was performed using 1000 Genomes Project data (phase 3). After Quality Control, there are 795279 genotyped SNPs and 7203134 imputed SNPs	Extrinsic ageing	Higher TEWL	Higher TEWL	Defined as the passive diffusion of water from the hydrated layers of the dermis and epidermis toward those layers with a lower water content	Cheek, right	TEWL measurement was carried out with a DermaMeter Professional 100 (VASEMA GmbH, Vienna, Austria) on the right cheek	Logarithmic transformation was performed on the data to achieve a normal distribution
Genetics of skin color variation in Europeans: genome-wide association studies with functional follow-up	Liu et al., 2015	2015	No recruitment. Analyse data from Rotterdam Study	Rotterdam Study	Cross-sectional	5857	5857	Not reported	Both	55 and above		Microarray genotyping was performed using Infinium II HumanHap550 K and Human 610 Quad Arrays of Illumina. Genotypes were imputed using the 1000-Genomes Project as the reference panel (Phase 1, integrated variant set across 1092 individuals, v2, March 2012) using the MaCH and minimac software packages. There are 11155022 SNPs after imputation.	Extrinsic ageing	Perceived Skin Darkness	-	Defined using the words light/fair/fair-to-olive	Entire body	Graded by a dermatologist	Light/fair/fair-to-olive
Genetics of skin color variation in Europeans: genome-wide association studies with functional follow-up	Liu et al., 2015	2015	No recruitment. Analyse data from Brisbane Twin Nevus Study	Individuals were recruited at age 12 and followed until age 14	Cross-sectional	3459	3459	Not reported	Both	12		Microarray genotyping was performed using Illumina 610-Quad BeadChip. After imputation, there are 2558980 SNPs.	Extrinsic ageing	Perceived Skin Darkness	-	Defined using the words light/fair/olive	Entire body	Self-reported	Light/fair/olive
Loci associated with skin pigmentation identified in African populations	Crawford et al., 2018	2018	Africa (Ethiopia, Tanzania and Botswana)	Ethiopia, Tanzania and Botswana	Cross-sectional	1570	1570	Not reported	Both	Not reported		DNA was extracted from whole blood using a salting out procedure. Genotyping and imputation were performed using Illumina Omni5M SNP array (5M dataset), giving about 4.5 million SNPs.	Extrinsic ageing	Skin reflectance	-	Defined by red reflectance values measured on a DSM II ColorMeter	Inner upper arm	DSM II ColorMeter	Red reflectance values were converted to a standard melanin index score
New common variants affecting susceptibility to basal cell carcinoma	Stacey et al., 2009	2009	Iceland	All patients from Iceland with histologically verified cutaneous basal cell carcinoma as verified by pathology laboratories in Iceland. All subjects are of Euoprean ancestry.	Cross-sectional	1833 Cases, 34845 Controls	1833 Cases, 34845 Controls	Not reported	Both	Not reported		Genotyping was performed using Illumina HumanHap300 or HumanCNV370-duo chips or by Nanogen Centaurus single-track genotyping assay	Extrinsic ageing	Basal Cell Carcinoma	Basal Cell Carcinoma	Not reported	Entire body	Assessed by pathology laboratories in Iceland.	Presence/absence
New common variants affecting susceptibility to basal cell carcinoma	Stacey et al., 2009	2009	Iceland	All patients from Iceland with histologically verified cutaneous basal cell carcinoma as verified by pathology laboratories in Iceland. All subjects are of Euoprean ancestry.	Cross-sectional	1833 Cases, 34845 Controls	1833 Cases, 34845 Controls	Not reported	Both	Not reported		Genotyping was performed using Illumina HumanHap300 or HumanCNV370-duo chips or by Nanogen Centaurus single-track genotyping assay	Extrinsic ageing	Squamous cell carcinoma	Squamous cell carcinoma	Not reported	Entire body	Assessed by pathology laboratories in Iceland.	Presence/absence
New common variants affecting susceptibility to basal cell carcinoma	Stacey et al., 2009	2009	Iceland	All patients from Iceland with histologically verified cutaneous basal cell carcinoma as verified by pathology laboratories in Iceland. All subjects are of Euoprean ancestry.	Cross-sectional	1833 Cases, 34845 Controls	1833 Cases, 34845 Controls	Not reported	Both	Not reported		Genotyping was performed using Illumina HumanHap300 or HumanCNV370-duo chips or by Nanogen Centaurus single-track genotyping assay	Extrinsic ageing	Cutaneous Melanoma	Melanoma	Not reported	Entire body	Assessed by pathology laboratories in Iceland.	Presence/absence
New common variants affecting susceptibility to basal cell carcinoma	Stacey et al., 2009	2009	Hungary, Romania and Slovakia (In the counties of Bacs, Csongrad and Jasz-Nagykun-Szolnok in Hungary; Bihor and Arad in Romania and Nitra in Slovakia).	Patients were invited on the basis of histopathological examinations by pathologists.	Cross-sectional	525 Cases, 532 Controls	525 Cases, 532 Controls	Not reported	Both	Not reported		Genotyping was performed using Illumina HumanHap300 or HumanCNV370-duo chips or by Nanogen Centaurus single-track genotyping assay	Extrinsic ageing	Basal Cell Carcinoma	Basal Cell Carcinoma	Not reported	Entire body	Assessed by pathologists in general hospitals in three study areas in Hungary, two in Romania and one in Slovakia.	Presence/absence
New common variants affecting susceptibility to basal cell carcinoma	Stacey et al., 2009	2009	Hungary, Romania and Slovakia (In the counties of Bacs, Csongrad and Jasz-Nagykun-Szolnok in Hungary; Bihor and Arad in Romania and Nitra in Slovakia).	Patients were invited on the basis of histopathological examinations by pathologists.	Cross-sectional	525 Cases, 532 Controls	525 Cases, 532 Controls	Not reported	Both	Not reported		Genotyping was performed using Illumina HumanHap300 or HumanCNV370-duo chips or by Nanogen Centaurus single-track genotyping assay	Extrinsic ageing	Squamous cell carcinoma	Squamous cell carcinoma	Not reported	Entire body	Assessed by pathologists in general hospitals in three study areas in Hungary, two in Romania and one in Slovakia.	Presence/absence

## Sheet: S3 - Skin Feature Definition
Authors	Paper	Defined by	Definition
Liu et al., 2016	The MC1R Gene and Youthful Looks	Appearance of the feature	Perceived age is defined as the 5-year age range that assessors think the subject look, using an en-face and a 45 degree photograph of the face, presented on a computer screen. These image are cropped around the neck and hair line. This is compared to the chronological age afterwards. Participants were not allowed to use any hair styling or face products (eg, creams, make-up) on or near the face …
Liu et al., 2016	The MC1R Gene and Youthful Looks	Image analysis algorithms	Wrinkles were detected using an image analysis algorithm on MATLAB 2013b. These were digitally removed from averaged faces to infer the influence of wrinkles on perceived age.
Liu et al., 2016	The MC1R Gene and Youthful Looks	Appearance of the feature	Facial pigmented spots were detected using an image analysis algorithm on MATLAB 2013b. These were digitally removed from averaged faces to infer the influence of wrinkles on perceived age.
Liu et al., 2016	The MC1R Gene and Youthful Looks	Photonumeric Scales	Wrinkles were assessed based on a 0–8 photo-reference scale by Griffiths et al (1992). Skin replicas or moulds were taken from the lateral eye area (crow’s feet region), cheek, and upper inner arm. The skin replicas were assessed in various perimeters.
Jacobs, Hamer, et al., 2015	A Genome-Wide Association Study Identifies the Skin Color Genes IRF4 , MC1R , ASIP , and BNC2 Influencing Facial Pigmented Spots	Image analysis algorithms	Solar lentigines are facial pigmented lesions. Facial pigmented lesions were indiscriminately detected and quantified from high-resolution digital photographs, using semi-automated image analysis. However, other facial pigmented lesions found in minor quantities in the target population (seborrheic keratosis > melanocytic nevi = freckles = melasma) could have been quantified together as well.
Laville et al., 2016	A Genome-wide association study in Caucasian women suggests the involvement of HLA genes in the severity of facial solar lentigines	Appearance of the feature	Solar lentigines are dark brown spots occurring on sun-exposed areas, such as the face or the back of the hands
Liu et al., 2019	Genome-wide scan identified genetic variants associated with skin aging in a Chinese female population	Photonumeric Scales	Defined in photo-reference scale, not in words.
Chen et al., 2021	A GWAS identifies novel gene associations with facial skin wrinkling and mole count in Latin-Americans	Photonumeric Scales	Defined in photo-reference scale, not in words.
Gao et al., 2017	Genetic variants associated with skin aging in the Chinese Han population.	Photonumeric Scales	Not reported. They used SCINEXA to obtain the studied items and produced photo-reference scales.
Jacobs et al., 2014	Intrinsic and extrinsic risk factors for sagging eyelids	Appearance of the feature	Normal (the upper eyelid skin is not touching the eyelashes), mild (the upper eyelid skin is touching the eyelashes), moderate (the upper eyelid skin is hanging over the eyelashes), and severe (the upper eyelid skin is hanging over the eye).
Le Clerc et al., 2013	A genome-wide association study in caucasian women points out a putative role of the STXBP5L gene in facial photoaging	Photonumeric Scales	Defined in specific ordinal photographic scales (not named)
Chang et al., 2014	Identification of genes promoting skin youthfulness by genome-wide association study	Photonumeric Scales	Defined by the Global Skin Ageing Score (SAS) by Guinot et al. (2002).
Glass et al., 2013	Gene expression changes with age in skin, adipose tissue, blood and brain	Other risk factors	Examining significant eQTL from the MuTHER dataset
Stacey et al., 2008	Common variants on 1p36 and 1q42 are associated with cutaneous basal cell carcinoma but not with melanoma or pigmentation traits	Did not define	Not reported
Yamaguchi et al., 2012	Association of melanocortin 1 receptor gene (MC1R) polymorphisms with skin reflectance and freckles in Japanese	Did not define	Not reported
Law et al., 2017	Genome-Wide Association Shows that Pigmentation Genes Play a Role in Skin Aging	Photonumeric Scales	Defined using the seven-point Beagley and Gibson (BG6) microtopography scoring system (0-6) which strongly correlates with amounts of dermal solar elastosis. Grade 0 referred to normal skin with no evidence of thickened elastic fibres. Increasing scores represented increasing numbers of fibres from a few scattered with small areas of confluence, to increasing amounts of confluent, elastotic mater…
Suppa et al., 2011	The determinants of periorbital skin ageing in participants of a melanoma case-control study in the U.K.	Photonumeric Scales	Defined in photo-reference scale and in words.
Ioannidis et al., 2018	Gene expression imputation identifies candidate genes and susceptibility loci associated with cutaneous squamous cell carcinoma	Appearance of the feature	Defined based on the microscopic description of the pathology specimen in the electronic report
Asgari et al., 2016	Identification of Susceptibility Loci for Cutaneous Squamous Cell Carcinoma	Appearance of the feature	Defined based on the microscopic description of the pathology specimen in the electronic report
Chahal, Lin, et al., 2016	Genome-wide association study identifies novel susceptibility loci for cutaneous squamous cell carcinoma	Self-reported questionnaires	Defined by research participants’ self-reported answers to online questionnaires
Asgari et al., 2016	Identification of Susceptibility Loci for Cutaneous Squamous Cell Carcinoma	Other risk factors	Defined by GWASs cited in the GWAScatalog that looked at sun sensitivity
Asgari et al., 2016	Identification of Susceptibility Loci for Cutaneous Squamous Cell Carcinoma	Other risk factors	Defined by GWASs cited in the GWAScatalog that looked at tanning ability.
Asgari et al., 2016	Identification of Susceptibility Loci for Cutaneous Squamous Cell Carcinoma	Other risk factors	Defined by GWASs cited in the GWAScatalog that looked at skin colour
Bastiaens, 2001	The melanocortin-1-receptor gene is the major freckle gene	Appearance of the feature	Ephelides were defined as multiple, small (1–3 mm), pale-brown macular lesions with a poorly defined margin which are more pronounced in summer.
Motokawa et al., 2008	Polymorphism patterns in the promoter region of the MC1R gene are associated with development of freckles and solar lentigines	Appearance of the feature	Ephelides were defined as multiple, small (1–3 mm), pale-brown macular lesions with a poorly defined margin which are more pronounced in summer.
Bastiaens, 2001	The melanocortin-1-receptor gene is the major freckle gene	Appearance of the feature	Solar lentigines were defined as round to polycyclic, brown to black–brown, macular or slightly raised lesions up to 1 cm in diameter with a sparse and scattered distribution
Nan et al., 2009	Genome-Wide Association Study of Tanning Phenotype in a Population of European Ancestry	Appearance of the feature	Tanning is defined as the physiologically stimulated response to ultraviolet (UV) radiation of the solar light. UV exposure increases the production of eumelanin in an attempt to protect the skin from further damage.
Han et al., 2008	A Genome-Wide Association Study Identifies Novel Alleles Associated with Hair Color and Skin Pigmentation	Appearance of the feature	Tanning is defined as the physiologically stimulated response to ultraviolet (UV) radiation of the solar light. UV exposure increases the production of eumelanin in an attempt to protect the skin from further damage.
Jacobs, Liu, et al., 2015	IRF4, MC1R and TYR genes are risk factors for actinic keratosis independent of skin color	Appearance of the feature	Defined as rough red scaling lesions
Zhong et al., 2017	Pigmentation-Independent Susceptibility Loci for Actinic Keratosis Highlighted by Compound Heterozygosity Analysis	Appearance of the feature	Defined as rough red scaling lesions
Laville et al., 2018	A genome wide association study identifies new genes potentially associated with eyelid sagging	Photonumeric Scales	Defined in photo-reference scale.
Eriksson et al., 2010	Web-based, participant-driven studies yield novel genetic associations for common traits	Self-reported questionnaires	Self-reported based on photo-reference scales.
Ezzedine et al., 2012	Freckles and solar lentigines have different risk factors in Caucasian women	Appearance of the feature	Defined as pigmented spots with irregular but distinct borders, generally reddish to light brown in colour. Pigmentation of freckles typically fades during the winter months.
Ezzedine et al., 2012	Freckles and solar lentigines have different risk factors in Caucasian women	Appearance of the feature	Defined as pigmented spots that tend to be distinctly pigmented all year round. Severity is defined in a photo-reference scale (homemade but cannot be found online).
Vierkötter et al., 2012	Development of Lentigines in German and Japanese Women Correlates with Variants in the SLC45A2 Gene	Photonumeric Scales	Defined by SCINEXA from 0-3
Mekić et al., 2021	Genetics of facial telangiectasia in the Rotterdam Study: a genome-wide association study and candidate gene approach	Photonumeric Scales	Defined by SCINEXA from 0-3
Sulem et al., 2007	Genetic determinants of hair, eye and skin pigmentation in Europeans	Self-reported questionnaires	Skin sensitivity to sun was assessed by two questions about the tendency of individuals to burn or tan when exposed to sun without sun block protection.
Endo et al., 2018	Genome-wide association study in Japanese females identifies fifteen novel skin-related trait associations	Appearance of the feature	Age spots (lentigines) are a notable outward manifestation of skin ageing
Endo et al., 2018	Genome-wide association study in Japanese females identifies fifteen novel skin-related trait associations	Appearance of the feature	Pigmented macules generally between 1–3 mm in diameter, characteristically occur on the face as well as the back of the hands, shoulders, and neck
Motokawa et al., 2007	Effect of Val92Met and Arg163Gln variants of the MC1R gene on freckles and solar lentigines in Japanese	Appearance of the feature	Senile lentigines are defined as benign, discrete, hyperpigmented macules commonly developing in the skin of the exposed areas in middle-aged and older persons. The presence of single or multiple, discrete, regular or irregular, pigmented macules of yellow, brown, or black coloration and may or may not show varying degrees of hyperkeratosis. They may also appear as areas of diffused pigmentation …
Motokawa et al., 2008	Polymorphism patterns in the promoter region of the MC1R gene are associated with development of freckles and solar lentigines	Appearance of the feature	Senile lentigines are defined as benign, discrete, hyperpigmented macules commonly developing in the skin of the exposed areas in middle-aged and older persons. The presence of single or multiple, discrete, regular or irregular, pigmented macules of yellow, brown, or black coloration and may or may not show varying degrees of hyperkeratosis. They may also appear as areas of diffused pigmentation …
Chahal, Wu, et al., 2016	Genome-wide association study identifies 14 novel risk alleles associated with basal cell carcinoma	Self-reported questionnaires	Defined by research participants’ self-reported answers to online questionnaires.
Chahal, Wu, et al., 2016	Genome-wide association study identifies 14 novel risk alleles associated with basal cell carcinoma	Self-reported questionnaires	Defined by research participants’ self-reported answers to online questionnaires. The sensitivty and specificity of the responses were assessed by randomly administering the survey to patients seen in Stanford outpatient clinics. The survey answers were then compared to medical records to assess for accuracy with respect to BCC diagnosis.
Chahal, Wu, et al., 2016	Genome-wide association study identifies 14 novel risk alleles associated with basal cell carcinoma	Self-reported questionnaires	Defined by research participants’ self-reported answers to online questionnaires. As the participants in the cohorts were nurses and other health professionals, the validity of their reports was expected to be high and has been proven in validation studies: >90% confirmed by histopathology records. Many pigmentation SNPs in the dataset, including the rs1805007 in MC1R, rs12203592 at IRF4, rs14087…
Yamaguchi et al., 2012	Association of melanocortin 1 receptor gene (MC1R) polymorphisms with skin reflectance and freckles in Japanese	Appearance of the feature	Defined as small (1–3mm) light brown macules on the face, arms and back; freckles become pronounced by sun exposure and fade during winter. In Japanese people, freckles are dark brown.
Hamer et al., 2015	Facial Wrinkles in Europeans: A Genome-Wide Association Study	Image analysis algorithms	Wrinkles on facial skin were identified by algorithms and digital rendering using semi-automated image analysis of the high-resolution facial photographs
Hamer et al., 2015	Facial Wrinkles in Europeans: A Genome-Wide Association Study	Photonumeric Scales	Wrinkles were assessed based on a 0–8 photo-reference scale by Griffiths et al (1992).
Stokowski et al., 2007	A Genomewide Association Study of Skin Pigmentation in a South Asian Population	Equipment	Skin colour of the upper inner arm obtained from the Minolta chromameter
Shin et al., 2021	GWAS Analysis of 17,019 Korean Women Identifies the Variants Associated with Facial Pigmented Spots	Appearance of the feature	Defined as hyperpigmented areas relative to the surrounding skin, detected by UV light which captures the inside of epidermis, and by polarized light which captures the skin surface.
Chang et al., 2017	Use of whole-exome sequencing to determine the genetic basis of signs of skin youthfulness in Korean women	Photonumeric Scales	Defined on a severity scale from 0-8
Mekić et al., 2021	Genetics of facial telangiectasia in the Rotterdam Study: a genome-wide association study and candidate gene approach	Appearance of the feature	Defined as dilated small blood vessels visible in the skin, which vary in colour from red to blue. These linear or branched-like vessels are typically located on the nose and cheeks
Motokawa et al., 2008	Polymorphism patterns in the promoter region of the MC1R gene are associated with development of freckles and solar lentigines	Did not define	Not reported
Kennedy et al., 2001	Melanocortin 1 receptor (MC1R) gene variants are associated with an increased risk for cutaneous melanoma which is largely independent of skin type and hair color	Did not define	Not reported
Brown et al., 2008	Common sequence variants on 20q11.22 confer melanoma susceptibility	Did not define	Not reported
Inoue et al., 2021	Search for genetic loci involved in the constitution and skin type of a Japanese women using a genome-wide association study	Self-reported questionnaires	Defined by research participants’ self-reported answers to questionnaires.
Inoue et al., 2021	Search for genetic loci involved in the constitution and skin type of a Japanese women using a genome-wide association study	Photonumeric Scales	Defined by a homemade photonumeric scale for pigment spots from 1-6.
Shido et al., 2019	Susceptibility Loci for Tanning Ability in the Japanese Population Identified by a Genome-Wide Association Study from the Tohoku Medical Megabank Project Cohort Study	Self-reported questionnaires	Defined by research participants’ self-reported answers to questionnaires.
Zhang et al., 2017	A Genome-Wide Association Study of Basal Transepidermal Water Loss Finds that Variants at 9q34.3 Are Associated with Skin Barrier Function	Equipment	Defined as the logarithmic transformed reading obtained from the right cheek using the DermaMeter Professional 100 (VASEMA GmbH, Vienna, Austria)
Liu et al., 2015	Genetics of skin color variation in Europeans: genome-wide association studies with functional follow-up	Appearance of the feature	Defined on a scale of light/fair/fair-to-olive, graded by a dermatologist.
Liu et al., 2015	Genetics of skin color variation in Europeans: genome-wide association studies with functional follow-up	Self-reported questionnaires	Defined by research participants’ self-reported answers to online questionnaires
Crawford et al., 2018	Loci associated with skin pigmentation identified in African populations	Equipment	Defined by the red reflectance values obtained from the upper inner arm by the DSM II ColorMeter and the readings are subsequently converted to a standard melanin index score.
Stacey et al., 2009	New common variants affecting susceptibility to basal cell carcinoma	Appearance of the feature	Defined on a presence/absence scale by pathology laboratories in Iceland.

## Sheet: S4 - 56 Phenotypes
Phenotype ID	Phenotype	Phenotype Site	Phenotype Description	This particular phenotype description is used by:
A4	Wrinkling	Upper Lip	Wrinkles on the upper lip in women	Hamer et al., 2015
A4	Wrinkling	Upper Lip	Wrinkles on upper lip for all ages females	Liu et al., 2019
A4	Wrinkling	Upper Lip	Wrinkles on upper lip for females 50-86 years old	Liu et al., 2019
A4	Wrinkling	Upper Lip	Wrinkles on the upper lip	Gao et al., 2017
A7	Sagging	Eyelids	Mild Sagging Eyelids	Jacobs et al., 2014
A7	Sagging	Eyelids	Moderate Sagging Eyelids	Jacobs et al., 2014
A7	Sagging	Eyelids	Severe Sagging Eyelids	Jacobs et al., 2014
A7	Sagging	Eyelids	Sagging Eyelids	Jacobs et al., 2014
A7	Sagging	Eyelids	Upper eyelid sagging	Laville et al., 2018
A11	Wrinkling	Forehead	Forehead wrinkles	Chen et al., 2021, Hamer et al., 2015
A11	Wrinkling	Forehead	Wrinkles on forehead for all ages females	Liu et al., 2019
A11	Wrinkling	Forehead	Wrinkles on forehead for females 50-86 years old	Liu et al., 2019
A11	Wrinkling	Forehead	Wrinkles on forehead	Gao et al., 2017
A12	Wrinkling	Frownlines	Glabellar Frown Lines for all ages females	Liu et al., 2019
A12	Wrinkling	Frownlines	Glabellar Frown Lines for females 50-86 years old	Liu et al., 2019
A12	Wrinkling	Frownlines	Glabellar Frown Lines	Chen et al., 2021, Gao et al., 2017
A14	Sagging	Eyelids	Laxity of eyelids for all ages females	Liu et al., 2019
A14	Sagging	Cheeks	Laxity of cheeks for all ages females	Liu et al., 2019
A14	Sagging	Eyelids	Laxity of eyelids for females 50-86 years old	Liu et al., 2019
A14	Sagging	Cheeks	Laxity of cheeks for females 50-86 years old	Liu et al., 2019
A14	Sagging	Cheeks	Laxity of cheeks	Gao et al., 2017
A14	Sagging	Eyelids	Laxity of eyelids	Gao et al., 2017
A18	Wrinkling	Nasolabial Folds	Nasolabial folds for all ages females	Liu et al., 2019
A18	Wrinkling	Nasolabial Folds	Nasolabial folds for females 50-86 years old	Liu et al., 2019
A18	Wrinkling	Nasolabial Folds	Nasolabial folds	Gao et al., 2017
A22	Elastosis	Hand Dorsum	Solar Elastosis	Law et al., 2017
A25	Wrinkling	Whole Face	Wrinkles (Detected by shaded lines on the face)	Liu et al., 2016
A26	Wrinkling	Under Eyes	Wrinkles under eyes for all ages females	Liu et al., 2019
A26	Wrinkling	Under Eyes	Wrinkles under eyes for females 50-86 years old	Liu et al., 2019
A26	Wrinkling	Under Eyes	Wrinkles under eyes	Chen et al., 2021, Gao et al., 2017
A26	Wrinkling	Under Eyes	Wrinkles under eyes for middle-aged French women	Liu et al., 2019
A26	Wrinkling	Under Eyes	Wrinkles under eyes for German women	Liu et al., 2019
A27	TEWL.Higher	Whole Body	Higher TEWL	Zhang et al., 2017
B1	Pigment Spots.Various Kinds	Whole Face	Facial Pigmented Spots (Detected by polarised light capturing the skin surface)	Shin et al., 2021
B2	Pigment Spots.Various Kinds	Whole Face	Facial Pigmented Spots (Detected by UV light capturing the inside of the epidermis)	Shin et al., 2021
B3	Ephelides	Whole Body	Freckles	Endo et al., 2018, Sulem et al., 2007
B3	Ephelides	Face; Arm; Shoulder	Freckles on face and/or arm and/or shoulder	Eriksson et al., 2010
B3	Ephelides	Whole Face	Freckles	Ezzedine et al., 2013, Motokawa et al., 2007, Motokawa et al., 2008
B3	Ephelides	Upper Body	Freckles	Bastiaens, 2001
B3	Ephelides	Whole Face	History of facial freckles	Ezzedine et al., 2013
B3	Ephelides	Nose; Cheeks	Freckles	Yamaguchi et al., 2012
B5	Pigment Spots	Forehead	Pigmentation on forehead for all ages females	Liu et al., 2019
B5	Pigment Spots	Cheeks	Pigmentation on cheeks for all ages females	Liu et al., 2019
B5	Pigment Spots	Forehead	Pigmentation on forehead for females 50-86 years old	Liu et al., 2019
B5	Pigment Spots	Cheeks	Pigmentation on cheeks for females 50-86 years old	Liu et al., 2019
B7	Perceived Skin Darkness	Whole Body	Perceived Skin Darkness	Liu et al., 2015
B8	Erythema.Permanent	Whole Face	Permanent erythema	Inoue et al., 2021
B13	Skin Color	Arm.Upper Inner	Lower reflectance skin (darker skin than normal, higher melanin content)	Crawford et al., 2018, Stokowski et al., 2007, Yamaguchi et al., 2012
B13	Skin Color	Whole Body	Skin Colour (Extent of darkness)	Asgari et al., 2016
B13	Other	Arm.Upper Inner	SNP associated with skin reflectance (direction not reported). The stated EAF is for the allele giving lower reflectance (darker skin than normal - higher melanin content)	Stokowski et al., 2007
B14	Skin Type.Sun Sensitivity	Whole Body	Sun sensitivity	Asgari et al., 2016
B14	Skin Type.Sun Sensitivity	Whole Body	Skin sensitivity to sun	Sulem et al., 2007
B15	Skin Type.Inability To Tan	Whole Body	Inability to tan	Asgari et al., 2016, Han et al., 2008, Inoue et al., 2021, Nan et al., 2009, Shido et al., 2019, Sulem et al., 2007
B16	Lentigines	Whole Face	Solar Lentigines	Chen et al., 2021, Ezzedine et al, 2013, Laville et al., 2016, Motokawa et al., 2007, Motokawa et al., 2008
B16	Lentigines	Cheeks; Forehead	Solar Lentigines	Le Clerc et al., 2013
B16	Lentigines	Whole Body	Solar Lentigines	Endo et al., 2018
B16	Other	Whole Face	SNP in Linkage Disequilibrium with Facial Solar Lentigines SNPs	Laville et al., 2016
B16	Lentigines	Forehead	Solar Lentigines (Forehead)	Laville et al., 2016
B16	Lentigines	Cheeks	Solar Lentigines (Cheek)	Laville et al., 2016
B16	Pigment Spots.Number	Cheeks	Solar lentigines number	Inoue et al., 2021
B16	Pigment Spots.Size	Cheeks	Solar lentigines size	Inoue et al., 2021
B16	Pigment Spots.Darkness	Cheeks	Solar lentigines darkness	Inoue et al., 2021
B16	Lentigines	Upper Body	Solar Lentigines	Bastiaens, 2001
B16	Lentigines	Crow's Feet.Right	Solar Lentigines	Suppa et al., 2011
B17	Telangiectasia	Whole Face	Telangiectasia (Facial)	Mekić et al., 2021
B17	Telangiectasia	Cheeks	Telangiectasia for females 50-86 years old	Liu et al., 2019
B17	Telangiectasia	Crow's Feet.Right	Telangiectasia	Suppa et al., 2011
B18	Pigment Spots	Forehead	Pigment spots on the forehead	Gao et al., 2017
B18	Pigment Spots	Cheeks	Pigment spots on the cheek	Gao et al., 2017
B18	Pigment Spots	Forearm.Upper Side	Pigment spots on the upper side of the forearm	Gao et al., 2017
B18	Pigment Spots	Hand Dorsum	Pigment spots on the back of the hand	Gao et al., 2017
B18	Pigment Spots	Forehead	Pigment spots on forehead in Japanese women	Vierkötter et al., 2012
B18	Pigment Spots	Cheeks	Pigment spots on cheeks in Japanese women	Vierkötter et al., 2012
B18	Pigment Spots	Arm	Pigment spots on arms in Japanese women	Vierkötter et al., 2012
B18	Pigment Spots	Hand Dorsum	Pigment spots on hands in Japanese women	Vierkötter et al., 2012
B18	Pigment Spots	Forehead	Pigment spots on forehead in German women	Vierkötter et al., 2012
B18	Pigment Spots	Cheeks	Pigment spots on cheeks in German women	Vierkötter et al., 2012
B18	Pigment Spots	Arm	Pigment spots on arms in German women	Vierkötter et al., 2012
B18	Pigment Spots	Hand Dorsum	Pigment spots on hands in German women	Vierkötter et al., 2012
B18	Pigment Spots	Forehead	Size of pigmented spots on the forehead for females 50-86 years old	Liu et al., 2019
B18	Pigment Spots	Cheeks	Size of pigmented spots on cheeks for all ages females	Liu et al., 2019
C1	Keratosis.Actinic	Whole Body	Actinic Keratosis	Jacobs, Liu, et al., 2015, Zhong et al., 2017
C2	Cancer.Basal Cell Carcinoma	Whole Body	Cutaneous basal cell carcinoma	Stacey et al., 2008
C2	Cancer.Basal Cell Carcinoma	Whole Body	Basal Cell Carcinoma	Chahal, Wu, et al., 2016, Stacey et al., 2009
C3	Cancer.Melanoma	Whole Body	Melanoma	Chahal, Wu, et al., 2016, Stacey et al., 2009
C3	Cancer.Melanoma	Whole Body	Cutaneous melanoma	Kennedy et al., 2001, Brown et al., 2008
C3	Cancer.Melanoma	Whole Body	Malignant melanoma	Kennedy et al., 2001
C4	Cancer.Non-Melanoma	Whole Body	Non-melanoma skin cancer	Kennedy et al., 2001
C5	Cancer.Squamous Cell Carcinoma	Whole Body	Squamous cell carcinoma	Stacey et al., 2008, Stacey et al, 2009
C5	Cancer.Squamous Cell Carcinoma	Whole Body	Cutaneous Squamous Cell Carcinoma	Asgari et al, 2016, Chahal, Lin, et al., 2016, Ioannidis et al, 2018
C5	Cancer.Squamous Cell Carcinoma	Whole Body	Cutaneous Squamous Cell Carcinoma in whole blood	Ioannidis et al., 2018
C5	Cancer.Squamous Cell Carcinoma	Whole Body	Cutaneous Squamous Cell Carcinoma in lymphocyte cell lines	Ioannidis et al., 2018
D1	Other	Whole Body	Different gene expression in young skin compared to aged skin, the influence of this SNP decreases with age	Glass et al., 2013
D1	Other	Whole Body	Different gene expression in young skin compared to aged skin, the influence of this SNP increases with age	Glass et al., 2013
D2	Perceived Age.Younger	Whole Face	Facial skin is more youthful than normal	Chang et al., 2014
D3	Photoaging	Whole Face	Global facial photoageing	Le Clerc et al., 2013
D4	Perceived Age.Increase	Whole Face	Perceived age is younger than actual age	Liu et al., 2016
D4	Perceived Age.Increase	Whole Face	Perceived age is older than actual age	Liu et al., 2016
A3, A4, A6, A10, A11, A12, A23, A25, A26	Wrinkling	Whole Face	Wrinkles (Whole face, area not stated)	Chang et al., 2017, Le Clerc et al., 2013
A4, A6, A11, A23	Wrinkling	Whole Face	Wrinkles (Forehead, Crow's Feet Wrinkles, upper lip wrinkles women)	Hamer et al., 2015
A6, A11, A23	Wrinkling	Whole Face	Wrinkles (Forehead, Crow's Feet Wrinkles)	Hamer et al., 2015
A6, A23	Wrinkling	Crow's Feet	Crow's Feet Wrinkles	Chen et al, 2021, Gao et al, 2017, Hamer et al., 2015, Suppa et al, 2011
A6, A23	Wrinkling	Crow's Feet	Crow's Feet Wrinkles for all ages females	Liu et al., 2019
A6, A23	Wrinkling	Crow's Feet	Crow’s Feet Wrinkles for females 50-86 years old	Liu et al., 2019
A4, A6, A11, A12, A18, A20, A23	Wrinkling	Nasolabial Folds	Wrinkles (Periorbital, perioral, forehead, chin, Glabellar Frown Lines, Nasolabial Folds, Crow's Feet Wrinkles)	Chang et al., 2017
A6, A11, A12, A23, A26	Wrinkling	Whole Face	Wrinkles (PC1 of Crow's Feet, Frown lines, Forehead Wrinkles, Wrinkles under eyes which explains 57% of the total phenotypic variance)	Chen et al., 2021
A3, A4, A6, A10, A12, A23, A26	Wrinkling	Whole Face	Wrinkles (Upper lip, under the eyes, cheek, Glabellar Frown Lines, Crow's Feet Wrinkles)	Le Clerc et al., 2013
A7, A8, A14, A18	Wrinkling	Nasolabial Folds	Sagging (Eyebags, Nasolabial Folds, Tissue Slackening, Droopy Eyelids)	Le Clerc et al., 2013
B10, B16	Pigment Spots.Various Kinds	Whole Face	Facial Pigmented Spots (Mostly solar lentigines and some seborrheic keratosis)	Jacobs, Hamer, et al., 2015
C2, C5	Cancer.Multiple	Whole Body	Cutaneous Squamous Cell Carcinoma and Basal Cell Carcinoma on sun-exposed skin in homozygous individuals who also had four or more lifetime severe sunburn	Ioannidis et al., 2018
C2, C5	Cancer.Multiple	Whole Body	Cutaneous Squamous Cell Carcinoma and Basal Cell Carcinoma on non-sun-exposed skin in homozygous individuals who also had four or more lifetime severe sunburn	Ioannidis et al., 2018
C2, C5	Cancer.Multiple	Whole Body	Cutaneous Squamous Cell Carcinoma and Basal Cell Carcinoma on sun-exposed skin	Ioannidis et al., 2018
C2, C5	Cancer.Multiple	Whole Body	Cutaneous Squamous Cell Carcinoma and Basal Cell Carcinoma on non-sun-exposed skin	Ioannidis et al., 2018

## Sheet: S5 - SNP-Phenotype Interactions
Phenotype Data						SNP Data													Gene Data							Statistical Data														Cohort Data								Notes
Phenotype Category	Phenotype ID	Phenotype	Phenotype Full Description	Phenotype Site	Phenotype Site Full Description	SNP	SNP Class	Zygosity	Major Allele	Non-effect allele	Effect Allele	Effect Allele Frequency	Allele Model	SNPinfo TFBS?	SNPinfo miRNA BS? (miRNA(miRanda))	SNPinfo miRNA BS? (miRNA(Sanger))	Merged miRNA BS Prediction	Intergenic?	Gene Symbol(s)	Ensembl Gene Name	Gene Biotype	Chromosome	hg38 Position	Chromosome Number	hg38 Chromosome Position	Suggestive GWAS significant?	GWAS significant?	p-Value	Regression Model	Effect Size	Odds Ratio	Lower Confidence Interval	Upper Confidence Interval	i2.index	i2.pval	eggers.p	exp.beta	Coefficient t-statistic (Beta/SE of beta = T-statistic)	Adjusted	Gender	Age Range	Authors	Study Name	Sample Size	Country	Study Cohort	Cohort Type	Remarks	Other consequences of this SNP (ClinVar Accession)
A	A4	Wrinkling	Wrinkles on the upper lip in women	Upper Lip	Upper lip	rs6429657	single		A	G	A	0.96	Additive	--	--	--	--	No	KAZN/KAZN-AS1	ENSG00000189337, ENSG00000234593	Intronic/Intronic	1p36.21	1:14375858	1	14375858	No	No	0.98	Linear	OR	0.998002	0.804447	1.23813						Adjusted for age, sex, the first four genetic principal components and two technical variables (resolution variability and flash light variability - these two technical variables correct for possible variations in resolution and flash light of the facial photos)	Female	51-98	Hamer et al., 2015	Facial Wrinkles in Europeans: A Genome-Wide Association Study	3513	Netherlands, Rotterdam	Rotterdam Study	Discovery
A	A4	Wrinkling	Wrinkles on the upper lip in women	Upper Lip	Upper lip	rs61812508	single		G	G	A	0.05	Additive	--	--	--	--	No	ENSG00000234190	ENSG00000234190	Intronic	1q21.2	1:147779661	1	147779661	No	No	0.55	Linear	OR	0.941765	0.774142	1.14568						Adjusted for age, sex, the first four genetic principal components and two technical variables (resolution variability and flash light variability - these two technical variables correct for possible variations in resolution and flash light of the facial photos)	Female	51-98	Hamer et al., 2015	Facial Wrinkles in Europeans: A Genome-Wide Association Study	3513	Netherlands, Rotterdam	Rotterdam Study	Discovery
A	A4	Wrinkling	Wrinkles on the upper lip in women	Upper Lip	Upper lip	rs11583958	single		T	T	A	0.04	Additive	--	--	--	--	Yes	ENSG00000234190||ENSG00000223728	NA	Intergenic	1q21.2	1:147819603	1	147819603	No	No	0.57	Linear	OR	0.941765	0.774142	1.14568						Adjusted for age, sex, the first four genetic principal components and two technical variables (resolution variability and flash light variability - these two technical variables correct for possible variations in resolution and flash light of the facial photos)	Female	51-98	Hamer et al., 2015	Facial Wrinkles in Europeans: A Genome-Wide Association Study	3513	Netherlands, Rotterdam	Rotterdam Study	Discovery
A	A4	Wrinkling	Wrinkles on the upper lip in women	Upper Lip	Upper lip	rs2068749305			Del	Ins	Del	0.6	Additive				No data	Yes	LINC01743||ENSG00000230813	NA	Intergenic	1q44	1:246526389	1	246526389	No	No	0.28	Linear	OR	1.04081	0.962328	1.12569						Adjusted for age, sex, the first four genetic principal components and two technical variables (resolution variability and flash light variability - these two technical variables correct for possible variations in resolution and flash light of the facial photos)	Female	51-98	Hamer et al., 2015	Facial Wrinkles in Europeans: A Genome-Wide Association Study	3513	Netherlands, Rotterdam	Rotterdam Study	Discovery
A	A4	Wrinkling	Wrinkles on the upper lip in women	Upper Lip	Upper lip	rs398089086				GGG	GG	0.12	Additive				No data	No	PRDM16	ENSG00000142611	Intronic	1p36.32	1:3202110	1	3202110	No	No	5.5e-05	Linear	OR	1.28403	1.14156	1.44426						Adjusted for age, sex, the first four genetic principal components and two technical variables (resolution variability and flash light variability - these two technical variables correct for possible variations in resolution and flash light of the facial photos)	Female	51-98	Hamer et al., 2015	Facial Wrinkles in Europeans: A Genome-Wide Association Study	3513	Netherlands, Rotterdam	Rotterdam Study	Discovery
A	A4	Wrinkling	Wrinkles on the upper lip in women	Upper Lip	Upper lip	rs11577655	single		C	C	T	0.13	Additive	--	--	--	--	No	PRDM16	ENSG00000142611	Intronic	1p36.32	1:3202925	1	3202925	No	No	3.9e-05	Linear	OR	1.29693	1.15304	1.45878						Adjusted for age, sex, the first four genetic principal components and two technical variables (resolution variability and flash light variability - these two technical variables correct for possible variations in resolution and flash light of the facial photos)	Female	51-98	Hamer et al., 2015	Facial Wrinkles in Europeans: A Genome-Wide Association Study	3513	Netherlands, Rotterdam	Rotterdam Study	Discovery
A	A4	Wrinkling	Wrinkles on the upper lip in women	Upper Lip	Upper lip	rs702491	single		C	C	T	0.19	Additive	--	--	--	--	No	GLIS1	ENSG00000174332	Intronic	1p32.3	1:53729319	1	53729319	No	No	0.11	Linear	OR	1.08329	0.982161	1.19483						Adjusted for age, sex, the first four genetic principal components and two technical variables (resolution variability and flash light variability - these two technical variables correct for possible variations in resolution and flash light of the facial photos)	Female	51-98	Hamer et al., 2015	Facial Wrinkles in Europeans: A Genome-Wide Association Study	3513	Netherlands, Rotterdam	Rotterdam Study	Discovery
A	A4	Wrinkling	Wrinkles on the upper lip in women	Upper Lip	Upper lip	rs114667268	single		C	C	T	0.01	Additive				No data	No	MIR3681HG	ENSG00000224184	Intronic	2p24.3	2:12293364	2	12293364	No	No	0.98	Linear	OR	1.00501	0.652986	1.54682						Adjusted for age, sex, the first four genetic principal components and two technical variables (resolution variability and flash light variability - these two technical variables correct for possible variations in resolution and flash light of the facial photos)	Female	51-98	Hamer et al., 2015	Facial Wrinkles in Europeans: A Genome-Wide Association Study	3513	Netherlands, Rotterdam	Rotterdam Study	Discovery
A	A4	Wrinkling	Wrinkles on the upper lip in women	Upper Lip	Upper lip	rs7608236	single		G	G	A	0.29	Additive	--	--	--	--	No	SESTD1	ENSG00000187231	Intronic	2q31.2	2:179198140	2	179198140	No	No	0.17	Linear	OR	0.941765	0.87075	1.01857						Adjusted for age, sex, the first four genetic principal components and two technical variables (resolution variability and flash light variability - these two technical variables correct for possible variations in resolution and flash light of the facial photos)	Female	51-98	Hamer et al., 2015	Facial Wrinkles in Europeans: A Genome-Wide Association Study	3513	Netherlands, Rotterdam	Rotterdam Study	Discovery
A	A4	Wrinkling	Wrinkles on upper lip for all ages females	Upper Lip	Skin above upper lip	rs2855658	single		C	C	T		Additive	--	Y	--	Y	No	CYP1B1	ENSG00000138061	Exonic	2p22.2	2:38069747	2	38069747	No	No	0.56	Linear	OR									Adjusted by age, BMI, sun exposure, smoking, degree of education, type of fossil fuel used for cooking and hormonal status, top 10 PCs, Bonferroni correction, FDR	Female	31-86	Liu et al., 2019	Genome-wide scan identified genetic variants associated with skin aging in a Chinese female population	1534	China, Taizhou	Han Chinese from Taizhou	Discovery
A	A4	Wrinkling	Wrinkles on upper lip for females 50-86 years old	Upper Lip	Skin above upper lip	rs2855658	single		C	C	T		Additive	--	Y	--	Y	No	CYP1B1	ENSG00000138061	Exonic	2p22.2	2:38069747	2	38069747	No	No	0.75	Linear	OR									Adjusted by age, BMI, sun exposure, smoking, degree of education, type of fossil fuel used for cooking and hormonal status, top 10 PCs, Bonferroni correction, FDR	Female	50-86	Liu et al., 2019	Genome-wide scan identified genetic variants associated with skin aging in a Chinese female population	1084	China, Taizhou	Han Chinese from Taizhou	Discovery
A	A4	Wrinkling	Wrinkles on the upper lip	Upper Lip	Skin above the lip	rs2855658	single		C	C	T	0.13	Additive	--	Y	--	Y	No	CYP1B1	ENSG00000138061	Exonic	2p22.2	2:38069747	2	38069747	No	No	0.24	Linear	GMR	1.03	0.98	1.08						Adjusted for age, BMI (kg/m2), smoking history, passive smoking, level of education, menopause, daily average sun exposure during adulthood, and indoor air pollution exposure (coal or biomass heating)	Female	31-86	Gao et al., 2017	Genetic variants associated with skin aging in the Chinese Han population.	1534	China, Taizhou	Han Chinese from Taizhou	Discovery
A	A4	Wrinkling	Wrinkles on upper lip for all ages females	Upper Lip	Skin above upper lip	rs1056836	single		G	G	C		Additive	--	--	--	--	No	CYP1B1	ENSG00000138061	Exonic	2p22.2	2:38071060	2	38071060	No	No	0.61	Linear	OR									Adjusted by age, BMI, sun exposure, smoking, degree of education, type of fossil fuel used for cooking and hormonal status, top 10 PCs, Bonferroni correction, FDR	Female	31-86	Liu et al., 2019	Genome-wide scan identified genetic variants associated with skin aging in a Chinese female population	1534	China, Taizhou	Han Chinese from Taizhou	Discovery
A	A4	Wrinkling	Wrinkles on upper lip for females 50-86 years old	Upper Lip	Skin above upper lip	rs1056836	single		G	G	C		Additive	--	--	--	--	No	CYP1B1	ENSG00000138061	Exonic	2p22.2	2:38071060	2	38071060	No	No	0.69	Linear	OR									Adjusted by age, BMI, sun exposure, smoking, degree of education, type of fossil fuel used for cooking and hormonal status, top 10 PCs, Bonferroni correction, FDR	Female	50-86	Liu et al., 2019	Genome-wide scan identified genetic variants associated with skin aging in a Chinese female population	1084	China, Taizhou	Han Chinese from Taizhou	Discovery
A	A4	Wrinkling	Wrinkles on the upper lip	Upper Lip	Skin above the lip	rs1056836	single		G	G	C	0.13	Additive	--	--	--	--	No	CYP1B1	ENSG00000138061	Exonic	2p22.2	2:38071060	2	38071060	No	No	0.23	Linear	GMR	1.03	0.98	1.08						Adjusted for age, BMI (kg/m2), smoking history, passive smoking, level of education, menopause, daily average sun exposure during adulthood, and indoor air pollution exposure (coal or biomass heating)	Female	31-86	Gao et al., 2017	Genetic variants associated with skin aging in the Chinese Han population.	1534	China, Taizhou	Han Chinese from Taizhou	Discovery
A	A4	Wrinkling	Wrinkles on upper lip for all ages females	Upper Lip	Skin above upper lip	rs2228001	single		T	T	G		Additive	--	--	--	--	No	XPC/XPC-AS1/ENSG00000268279	ENSG00000268279, ENSG00000228242, ENSG00000154767	Exonic/Intronic/Intronic	3p25.1	3:14145949	3	14145949	No	No	0.93	Linear	OR									Adjusted by age, BMI, sun exposure, smoking, degree of education, type of fossil fuel used for cooking and hormonal status, top 10 PCs, Bonferroni correction, FDR	Female	31-86	Liu et al., 2019	Genome-wide scan identified genetic variants associated with skin aging in a Chinese female population	1534	China, Taizhou	Han Chinese from Taizhou	Discovery
A	A4	Wrinkling	Wrinkles on upper lip for females 50-86 years old	Upper Lip	Skin above upper lip	rs2228001	single		T	T	G		Additive	--	--	--	--	No	XPC/XPC-AS1/ENSG00000268279	ENSG00000268279, ENSG00000228242, ENSG00000154767	Exonic/Intronic/Intronic	3p25.1	3:14145949	3	14145949	No	No	0.97	Linear	OR									Adjusted by age, BMI, sun exposure, smoking, degree of education, type of fossil fuel used for cooking and hormonal status, top 10 PCs, Bonferroni correction, FDR	Female	50-86	Liu et al., 2019	Genome-wide scan identified genetic variants associated with skin aging in a Chinese female population	1084	China, Taizhou	Han Chinese from Taizhou	Discovery
A	A4	Wrinkling	Wrinkles on the upper lip	Upper Lip	Skin above the lip	rs2228001	single		T	T	G	0.375	Additive	--	--	--	--	No	XPC/XPC-AS1/ENSG00000268279	ENSG00000268279, ENSG00000228242, ENSG00000154767	Exonic/Intronic/Intronic	3p25.1	3:14145949	3	14145949	No	No	0.48	Linear	GMR	1.01	0.98	1.04						Adjusted for age, BMI (kg/m2), smoking history, passive smoking, level of education, menopause, daily average sun exposure during adulthood, and indoor air pollution exposure (coal or biomass heating)	Female	31-86	Gao et al., 2017	Genetic variants associated with skin aging in the Chinese Han population.	1534	China, Taizhou	Han Chinese from Taizhou	Discovery
A	A4	Wrinkling	Wrinkles on the upper lip in women	Upper Lip	Upper lip	rs116248825	single		C	C	A	0.04	Additive				No data	Yes	VENTXP4||ENSG00000225386	NA	Intergenic	3p24.1	3:26378644	3	26378644	No	No	0.22	Linear	OR	0.83527	0.622507	1.12075						Adjusted for age, sex, the first four genetic principal components and two technical variables (resolution variability and flash light variability - these two technical variables correct for possible variations in resolution and flash light of the facial photos)	Female	51-98	Hamer et al., 2015	Facial Wrinkles in Europeans: A Genome-Wide Association Study	3513	Netherlands, Rotterdam	Rotterdam Study	Discovery
A	A4	Wrinkling	Wrinkles on the upper lip in women	Upper Lip	Upper lip	rs9867656	single		G	G	A	0.34	Additive	--	--	--	--	Yes	RBMS3||ENSG00000287774	NA	Intergenic	3p24.1	3:30058593	3	30058593	No	No	0.11	Linear	OR	0.941765	0.87075	1.01857						Adjusted for age, sex, the first four genetic principal components and two technical variables (resolution variability and flash light variability - these two technical variables correct for possible variations in resolution and flash light of the facial photos)	Female	51-98	Hamer et al., 2015	Facial Wrinkles in Europeans: A Genome-Wide Association Study	3513	Netherlands, Rotterdam	Rotterdam Study	Discovery
A	A4	Wrinkling	Wrinkles on the upper lip in women	Upper Lip	Upper lip	rs11711327	single		A	G	A	0.66	Additive	--	--	--	--	Yes	RBMS3||ENSG00000287774	NA	Intergenic	3p24.1	3:30059763	3	30059763	No	No	0.11	Linear	OR	1.06184	0.981768	1.14843						Adjusted for age, sex, the first four genetic principal components and two technical variables (resolution variability and flash light variability - these two technical variables correct for possible variations in resolution and flash light of the facial photos)	Female	51-98	Hamer et al., 2015	Facial Wrinkles in Europeans: A Genome-Wide Association Study	3513	Netherlands, Rotterdam	Rotterdam Study	Discovery
A	A4	Wrinkling	Wrinkles on the upper lip in women	Upper Lip	Upper lip	rs112608607	single		T	C	T	0.97	Additive				No data	Yes	NUDT12||ENSG00000283462	NA	Intergenic	5q21.2	5:103573038	5	103573038	No	No	0.091	Linear	OR	1.23368	0.975115	1.5608						Adjusted for age, sex, the first four genetic principal components and two technical variables (resolution variability and flash light variability - these two technical variables correct for possible variations in resolution and flash light of the facial photos)	Female	51-98	Hamer et al., 2015	Facial Wrinkles in Europeans: A Genome-Wide Association Study	3513	Netherlands, Rotterdam	Rotterdam Study	Discovery
A	A4	Wrinkling	Wrinkles on the upper lip in women	Upper Lip	Upper lip	rs113322056	single		A	G	A	0.96	Additive				No data	Yes	NUDT12||ENSG00000283462	NA	Intergenic	5q21.2	5:103577587	5	103577587	No	No	0.056	Linear	OR	1.24608	1.00441	1.54589						Adjusted for age, sex, the first four genetic principal components and two technical variables (resolution variability and flash light variability - these two technical variables correct for possible variations in resolution and flash light of the facial photos)	Female	51-98	Hamer et al., 2015	Facial Wrinkles in Europeans: A Genome-Wide Association Study	3513	Netherlands, Rotterdam	Rotterdam Study	Discovery
A	A4	Wrinkling	Wrinkles on the upper lip in women	Upper Lip	Upper lip	rs146551307	single		T	C	T	0.96	Additive				No data	Yes	NUDT12||ENSG00000283462	NA	Intergenic	5q21.2	5:103579535	5	103579535	No	No	0.056	Linear	OR	1.24608	1.00441	1.54589						Adjusted for age, sex, the first four genetic principal components and two technical variables (resolution variability and flash light variability - these two technical variables correct for possible variations in resolution and flash light of the facial photos)	Female	51-98	Hamer et al., 2015	Facial Wrinkles in Europeans: A Genome-Wide Association Study	3513	Netherlands, Rotterdam	Rotterdam Study	Discovery
A	A4	Wrinkling	Wrinkles on the upper lip in women	Upper Lip	Upper lip	5:103579943			Ins	Ins	Del	0.04	Additive				No data	Yes	NUDT12||ENSG00000283462	NA	Intergenic	5q21.1	5:103579943	5	103579943	No	No	0.11	Linear	OR	0.83527	0.673276	1.03624						Adjusted for age, sex, the first four genetic principal components and two technical variables (resolution variability and flash light variability - these two technical variables correct for possible variations in resolution and flash light of the facial photos)	Female	51-98	Hamer et al., 2015	Facial Wrinkles in Europeans: A Genome-Wide Association Study	3513	Netherlands, Rotterdam	Rotterdam Study	Discovery
A	A4	Wrinkling	Wrinkles on the upper lip in women	Upper Lip	Upper lip	rs10476781	single		T	C	T	0.94	Additive	--	--	--	--	No	ENSG00000286749	ENSG00000286749	Intronic	5q33.1	5:152384072	5	152384072	No	No	0.054	Linear	OR	0.802519	0.646877	0.99561						Adjusted for age, sex, the first four genetic principal components and two technical variables (resolution variability and flash light variability - these two technical variables correct for possible variations in resolution and flash light of the facial photos)	Female	51-98	Hamer et al., 2015	Facial Wrinkles in Europeans: A Genome-Wide Association Study	3513	Netherlands, Rotterdam	Rotterdam Study	Discovery
A	A4	Wrinkling	Wrinkles on the upper lip in women	Upper Lip	Upper lip	rs72811030	single		G	G	A	0.38	Additive				No data	No	GFPT2	ENSG00000131459	Intronic	5q35.3	5:180302009	5	180302009	No	No	0.027	Linear	OR	1.09417	1.01167	1.18341						Adjusted for age, sex, the first four genetic principal components and two technical variables (resolution variability and flash light variability - these two technical variables correct for possible variations in resolution and flash light of the facial photos)	Female	51-98	Hamer et al., 2015	Facial Wrinkles in Europeans: A Genome-Wide Association Study	3513	Netherlands, Rotterdam	Rotterdam Study	Discovery
A	A4	Wrinkling	Wrinkles on upper lip for all ages females	Upper Lip	Skin above upper lip	rs26722	single		C	C	T		Additive	--	--	--	--	No	SLC45A2	ENSG00000164175	Exonic	5p13.2	5:33963765	5	33963765	No	No	0.44	Linear	OR									Adjusted by age, BMI, sun exposure, smoking, degree of education, type of fossil fuel used for cooking and hormonal status, top 10 PCs, Bonferroni correction, FDR	Female	31-86	Liu et al., 2019	Genome-wide scan identified genetic variants associated with skin aging in a Chinese female population	1534	China, Taizhou	Han Chinese from Taizhou	Discovery		Association: Skin/hair/eye pigmentation variation in 5. RCV000004762.4 Likely benign: Not specified. RCV000243202.1 Likely benign: Oculocutaneous albinism. RCV000354755.1
A	A4	Wrinkling	Wrinkles on upper lip for females 50-86 years old	Upper Lip	Skin above upper lip	rs26722	single		C	C	T		Additive	--	--	--	--	No	SLC45A2	ENSG00000164175	Exonic	5p13.2	5:33963765	5	33963765	No	No	0.29	Linear	OR									Adjusted by age, BMI, sun exposure, smoking, degree of education, type of fossil fuel used for cooking and hormonal status, top 10 PCs, Bonferroni correction, FDR	Female	50-86	Liu et al., 2019	Genome-wide scan identified genetic variants associated with skin aging in a Chinese female population	1084	China, Taizhou	Han Chinese from Taizhou	Discovery		Association: Skin/hair/eye pigmentation variation in 5. RCV000004762.4 Likely benign: Not specified. RCV000243202.1 Likely benign: Oculocutaneous albinism. RCV000354755.1
A	A4	Wrinkling	Wrinkles on the upper lip	Upper Lip	Skin above the lip	rs26722	single		C	C	T	0.395	Additive	--	--	--	--	No	SLC45A2	ENSG00000164175	Exonic	5p13.2	5:33963765	5	33963765	No	No	0.7	Linear	GMR	1.01	0.98	1.04						Adjusted for age, BMI (kg/m2), smoking history, passive smoking, level of education, menopause, daily average sun exposure during adulthood, and indoor air pollution exposure (coal or biomass heating)	Female	31-86	Gao et al., 2017	Genetic variants associated with skin aging in the Chinese Han population.	1534	China, Taizhou	Han Chinese from Taizhou	Discovery		Association: Skin/hair/eye pigmentation variation in 5. RCV000004762.4 Likely benign: Not specified. RCV000243202.1 Likely benign: Oculocutaneous albinism. RCV000354755.1
A	A4	Wrinkling	Wrinkles on upper lip for all ages females	Upper Lip	Skin above upper lip	rs4880	single		A	A	G		Additive	--	--	--	--	No	SOD2	ENSG00000112096	Exonic	6q25.3	6:159692840	6	159692840	No	No	0.26	Linear	OR									Adjusted by age, BMI, sun exposure, smoking, degree of education, type of fossil fuel used for cooking and hormonal status, top 10 PCs, Bonferroni correction, FDR	Female	31-86	Liu et al., 2019	Genome-wide scan identified genetic variants associated with skin aging in a Chinese female population	1534	China, Taizhou	Han Chinese from Taizhou	Discovery		Benign: Superoxide dismutase 2 polymorphism. RCV000015872.2 Risk factor: Microvascular complications of diabetes 6. RCV000015873.2 Drug response: Cyclophosphamide response - Efficacy. RCV000211191.1
A	A4	Wrinkling	Wrinkles on upper lip for females 50-86 years old	Upper Lip	Skin above upper lip	rs4880	single		A	A	G		Additive	--	--	--	--	No	SOD2	ENSG00000112096	Exonic	6q25.3	6:159692840	6	159692840	No	No	0.46	Linear	OR									Adjusted by age, BMI, sun exposure, smoking, degree of education, type of fossil fuel used for cooking and hormonal status, top 10 PCs, Bonferroni correction, FDR	Female	50-86	Liu et al., 2019	Genome-wide scan identified genetic variants associated with skin aging in a Chinese female population	1084	China, Taizhou	Han Chinese from Taizhou	Discovery		Benign: Superoxide dismutase 2 polymorphism. RCV000015872.2 Risk factor: Microvascular complications of diabetes 6. RCV000015873.2 Drug response: Cyclophosphamide response - Efficacy. RCV000211191.1
A	A4	Wrinkling	Wrinkles on the upper lip	Upper Lip	Skin above the lip	rs4880	single		A	A	G	0.125	Additive	--	--	--	--	No	SOD2	ENSG00000112096	Exonic	6q25.3	6:159692840	6	159692840	No	No	0.91	Linear	GMR	1	0.96	1.05						Adjusted for age, BMI (kg/m2), smoking history, passive smoking, level of education, menopause, daily average sun exposure during adulthood, and indoor air pollution exposure (coal or biomass heating)	Female	31-86	Gao et al., 2017	Genetic variants associated with skin aging in the Chinese Han population.	1534	China, Taizhou	Han Chinese from Taizhou	Discovery		Benign: Superoxide dismutase 2 polymorphism. RCV000015872.2 Risk factor: Microvascular complications of diabetes 6. RCV000015873.2 Drug response: Cyclophosphamide response - Efficacy. RCV000211191.1
A	A4	Wrinkling	Wrinkles on the upper lip in women	Upper Lip	Upper lip	rs1225927	single		T	G	T	0.75	Additive	--	--	--	--	No	BMP6	ENSG00000153162	Intronic	6p24.3	6:7870804	6	7870804	No	No	0.12	Linear	OR	1.07251	0.991635	1.15998						Adjusted for age, sex, the first four genetic principal components and two technical variables (resolution variability and flash light variability - these two technical variables correct for possible variations in resolution and flash light of the facial photos)	Female	51-98	Hamer et al., 2015	Facial Wrinkles in Europeans: A Genome-Wide Association Study	3513	Netherlands, Rotterdam	Rotterdam Study	Discovery
A	A4	Wrinkling	Wrinkles on upper lip for all ages females	Upper Lip	Skin above upper lip	rs17779352	single		T	T	C		Additive	--	--	--	--	No	AHR/ENSG00000283321	ENSG00000106546, ENSG00000283321	Exonic/Exonic	7p21.1	7:17310002	7	17310002	No	No	0.88	Linear	OR									Adjusted by age, BMI, sun exposure, smoking, degree of education, type of fossil fuel used for cooking and hormonal status, top 10 PCs, Bonferroni correction, FDR	Female	31-86	Liu et al., 2019	Genome-wide scan identified genetic variants associated with skin aging in a Chinese female population	1534	China, Taizhou	Han Chinese from Taizhou	Discovery		Not reported
A	A4	Wrinkling	Wrinkles on upper lip for females 50-86 years old	Upper Lip	Skin above upper lip	rs17779352	single		T	T	C		Additive	--	--	--	--	No	AHR/ENSG00000283321	ENSG00000106546, ENSG00000283321	Exonic/Exonic	7p21.1	7:17310002	7	17310002	No	No	0.61	Linear	OR									Adjusted by age, BMI, sun exposure, smoking, degree of education, type of fossil fuel used for cooking and hormonal status, top 10 PCs, Bonferroni correction, FDR	Female	50-86	Liu et al., 2019	Genome-wide scan identified genetic variants associated with skin aging in a Chinese female population	1084	China, Taizhou	Han Chinese from Taizhou	Discovery		Not reported
A	A4	Wrinkling	Wrinkles on the upper lip	Upper Lip	Skin above the lip	rs17779352	single		T	T	C	0.02	Additive	--	--	--	--	No	AHR/ENSG00000283321	ENSG00000106546, ENSG00000283321	Exonic/Exonic	7p21.1	7:17310002	7	17310002	No	No	0.73	Linear	GMR	1.02	0.92	1.13						Adjusted for age, BMI (kg/m2), smoking history, passive smoking, level of education, menopause, daily average sun exposure during adulthood, and indoor air pollution exposure (coal or biomass heating)	Female	31-86	Gao et al., 2017	Genetic variants associated with skin aging in the Chinese Han population.	1534	China, Taizhou	Han Chinese from Taizhou	Discovery		Not reported
A	A4	Wrinkling	Wrinkles on upper lip for all ages females	Upper Lip	Skin above upper lip	rs2066853	single		G	G	A		Additive	--	--	--	--	No	AHR/ENSG00000283321	ENSG00000106546, ENSG00000283321	Exonic/Exonic	7p21.1	7:17339486	7	17339486	No	No	0.36	Linear	OR									Adjusted by age, BMI, sun exposure, smoking, degree of education, type of fossil fuel used for cooking and hormonal status, top 10 PCs, Bonferroni correction, FDR	Female	31-86	Liu et al., 2019	Genome-wide scan identified genetic variants associated with skin aging in a Chinese female population	1534	China, Taizhou	Han Chinese from Taizhou	Discovery		Not reported
A	A4	Wrinkling	Wrinkles on upper lip for females 50-86 years old	Upper Lip	Skin above upper lip	rs2066853	single		G	G	A		Additive	--	--	--	--	No	AHR/ENSG00000283321	ENSG00000106546, ENSG00000283321	Exonic/Exonic	7p21.1	7:17339486	7	17339486	No	No	0.65	Linear	OR									Adjusted by age, BMI, sun exposure, smoking, degree of education, type of fossil fuel used for cooking and hormonal status, top 10 PCs, Bonferroni correction, FDR	Female	50-86	Liu et al., 2019	Genome-wide scan identified genetic variants associated with skin aging in a Chinese female population	1084	China, Taizhou	Han Chinese from Taizhou	Discovery		Not reported
A	A4	Wrinkling	Wrinkles on the upper lip	Upper Lip	Skin above the lip	rs2066853	single		G	G	A	0.34	Additive	--	--	--	--	No	AHR/ENSG00000283321	ENSG00000106546, ENSG00000283321	Exonic/Exonic	7p21.1	7:17339486	7	17339486	No	No	0.74	Linear	GMR	0.99	0.96	1.03						Adjusted for age, BMI (kg/m2), smoking history, passive smoking, level of education, menopause, daily average sun exposure during adulthood, and indoor air pollution exposure (coal or biomass heating)	Female	31-86	Gao et al., 2017	Genetic variants associated with skin aging in the Chinese Han population.	1534	China, Taizhou	Han Chinese from Taizhou	Discovery		Not reported
A	A4	Wrinkling	Wrinkles on upper lip for all ages females	Upper Lip	Skin above upper lip	rs2071307	single		G	G	M		Additive	--	--	--	--	No	ELN	ENSG00000049540	Exonic/Intronic	7q11.23	7:74056384	7	74056384	No	No	0.77	Linear	OR									Adjusted by age, BMI, sun exposure, smoking, degree of education, type of fossil fuel used for cooking and hormonal status, top 10 PCs, Bonferroni correction, FDR	Female	31-86	Liu et al., 2019	Genome-wide scan identified genetic variants associated with skin aging in a Chinese female population	1534	China, Taizhou	Han Chinese from Taizhou	Discovery
A	A4	Wrinkling	Wrinkles on upper lip for females 50-86 years old	Upper Lip	Skin above upper lip	rs2071307	single		G	G	M		Additive	--	--	--	--	No	ELN	ENSG00000049540	Exonic/Intronic	7q11.23	7:74056384	7	74056384	No	No	0.37	Linear	OR									Adjusted by age, BMI, sun exposure, smoking, degree of education, type of fossil fuel used for cooking and hormonal status, top 10 PCs, Bonferroni correction, FDR	Female	50-86	Liu et al., 2019	Genome-wide scan identified genetic variants associated with skin aging in a Chinese female population	1084	China, Taizhou	Han Chinese from Taizhou	Discovery
A	A4	Wrinkling	Wrinkles on the upper lip	Upper Lip	Skin above the lip	rs2071307	single		G	G	A	0.13	Additive	--	--	--	--	No	ELN	ENSG00000049540	Exonic/Intronic	7q11.23	7:74056384	7	74056384	No	No	0.82	Linear	GMR	0.99	0.95	1.04						Adjusted for age, BMI (kg/m2), smoking history, passive smoking, level of education, menopause, daily average sun exposure during adulthood, and indoor air pollution exposure (coal or biomass heating)	Female	31-86	Gao et al., 2017	Genetic variants associated with skin aging in the Chinese Han population.	1534	China, Taizhou	Han Chinese from Taizhou	Discovery		Benign: Supravalvar aortic stenosis RCV000264113.1 Benign: Cutis laxa, autosomal dominant RCV000319237.1 Benign: Not specified. RCV000036524.6
A	A4	Wrinkling	Wrinkles on upper lip for all ages females	Upper Lip	Skin above upper lip	rs42524	single		G	G	C		Additive	--	--	--	--	No	COL1A2	ENSG00000164692	Exonic	7q21.3	7:94413927	7	94413927	No	No	0.88	Linear	OR									Adjusted by age, BMI, sun exposure, smoking, degree of education, type of fossil fuel used for cooking and hormonal status, top 10 PCs, Bonferroni correction, FDR	Female	31-86	Liu et al., 2019	Genome-wide scan identified genetic variants associated with skin aging in a Chinese female population	1534	China, Taizhou	Han Chinese from Taizhou	Discovery
A	A4	Wrinkling	Wrinkles on upper lip for females 50-86 years old	Upper Lip	Skin above upper lip	rs42524	single		G	G	C		Additive	--	--	--	--	No	COL1A2	ENSG00000164692	Exonic	7q21.3	7:94413927	7	94413927	No	No	0.68	Linear	OR									Adjusted by age, BMI, sun exposure, smoking, degree of education, type of fossil fuel used for cooking and hormonal status, top 10 PCs, Bonferroni correction, FDR	Female	50-86	Liu et al., 2019	Genome-wide scan identified genetic variants associated with skin aging in a Chinese female population	1084	China, Taizhou	Han Chinese from Taizhou	Discovery
A	A4	Wrinkling	Wrinkles on the upper lip	Upper Lip	Skin above the lip	rs42524	single		G	G	C	0.075	Additive	--	--	--	--	No	COL1A2	ENSG00000164692	Exonic	7q21.3	7:94413927	7	94413927	No	No	0.27	Linear	GMR	1.03	0.98	1.09						Adjusted for age, BMI (kg/m2), smoking history, passive smoking, level of education, menopause, daily average sun exposure during adulthood, and indoor air pollution exposure (coal or biomass heating)	Female	31-86	Gao et al., 2017	Genetic variants associated with skin aging in the Chinese Han population.	1534	China, Taizhou	Han Chinese from Taizhou	Discovery
A	A4	Wrinkling	Wrinkles on upper lip for all ages females	Upper Lip	Skin above upper lip	rs1041983	single		C	C	T		Additive	--	--	--	--	No	NAT2	ENSG00000156006	Exonic/Intronic	8p22	8:18400285	8	18400285	No	No	0.14	Linear	OR									Adjusted by age, BMI, sun exposure, smoking, degree of education, type of fossil fuel used for cooking and hormonal status, top 10 PCs, Bonferroni correction, FDR	Female	31-86	Liu et al., 2019	Genome-wide scan identified genetic variants associated with skin aging in a Chinese female population	1534	China, Taizhou	Han Chinese from Taizhou	Discovery		Drug Response: Ethambutol, isoniazid, pyrazinamide, and rifampin response - Toxicity/ADR. RCV000417176.1
A	A4	Wrinkling	Wrinkles on upper lip for females 50-86 years old	Upper Lip	Skin above upper lip	rs1041983	single		C	C	T		Additive	--	--	--	--	No	NAT2	ENSG00000156006	Exonic/Intronic	8p22	8:18400285	8	18400285	No	No	0.46	Linear	OR									Adjusted by age, BMI, sun exposure, smoking, degree of education, type of fossil fuel used for cooking and hormonal status, top 10 PCs, Bonferroni correction, FDR	Female	50-86	Liu et al., 2019	Genome-wide scan identified genetic variants associated with skin aging in a Chinese female population	1084	China, Taizhou	Han Chinese from Taizhou	Discovery		Drug Response: Ethambutol, isoniazid, pyrazinamide, and rifampin response - Toxicity/ADR. RCV000417176.1
A	A4	Wrinkling	Wrinkles on the upper lip	Upper Lip	Skin above the lip	rs1041983	single		C	C	T	0.405	Additive	--	--	--	--	No	NAT2	ENSG00000156006	Exonic/Intronic	8p22	8:18400285	8	18400285	No	No	0.31	Linear	GMR	1.02	0.99	1.05						Adjusted for age, BMI (kg/m2), smoking history, passive smoking, level of education, menopause, daily average sun exposure during adulthood, and indoor air pollution exposure (coal or biomass heating)	Female	31-86	Gao et al., 2017	Genetic variants associated with skin aging in the Chinese Han population.	1534	China, Taizhou	Han Chinese from Taizhou	Discovery		Drug Response: Ethambutol, isoniazid, pyrazinamide, and rifampin response - Toxicity/ADR. RCV000417176.1
A	A4	Wrinkling	Wrinkles on the upper lip	Upper Lip	Skin above the lip	rs7025750	single		C	C	T		Additive	--	--	--	--	No	C9orf92	ENSG00000205549	Intronic	9p22.3	9:16408044	9	16408044	No	No	0.00031	Linear	GMR	1.11	1.05	1.16						Adjusted for age, BMI (kg/m2), smoking history, passive smoking, level of education, menopause, daily average sun exposure during adulthood, and indoor air pollution exposure (coal or biomass heating)	Female	31-86	Gao et al., 2017	Genetic variants associated with skin aging in the Chinese Han population.	1534	China, Taizhou	Han Chinese from Taizhou	Discovery	This SNP has a Bonferroni-corrected p-value of close to but not less than 0.05/509=9.8E-05 (i.e. this is a marginally-missed signal)
A	A4	Wrinkling	Wrinkles on the upper lip in women	Upper Lip	Upper lip	9:16847400			Del	Ins	Del	0.98	Additive				No data	No	BNC2	ENSG00000173068	Intronic	9p22.2	9:16847400	9	16847400	No	No	0.94	Linear	OR	1.01005	0.738156	1.38209						Adjusted for age, sex, the first four genetic principal components and two technical variables (resolution variability and flash light variability - these two technical variables correct for possible variations in resolution and flash light of the facial photos)	Female	51-98	Hamer et al., 2015	Facial Wrinkles in Europeans: A Genome-Wide Association Study	3513	Netherlands, Rotterdam	Rotterdam Study	Discovery
A	A4	Wrinkling	Wrinkles on upper lip for all ages females	Upper Lip	Skin above upper lip	rs10756819	single			A	G		Additive	--	--	--	--	No	BNC2	ENSG00000173068	Intronic	9p22.2	9:16858086	9	16858086	No	No	0.12	Linear	OR									Adjusted by age, BMI, sun exposure, smoking, degree of education, type of fossil fuel used for cooking and hormonal status, top 10 PCs, Bonferroni correction, FDR	Female	31-86	Liu et al., 2019	Genome-wide scan identified genetic variants associated with skin aging in a Chinese female population	1534	China, Taizhou	Han Chinese from Taizhou	Discovery
A	A4	Wrinkling	Wrinkles on upper lip for females 50-86 years old	Upper Lip	Skin above upper lip	rs10756819	single			A	G		Additive	--	--	--	--	No	BNC2	ENSG00000173068	Intronic	9p22.2	9:16858086	9	16858086	No	No	0.09	Linear	OR									Adjusted by age, BMI, sun exposure, smoking, degree of education, type of fossil fuel used for cooking and hormonal status, top 10 PCs, Bonferroni correction, FDR	Female	50-86	Liu et al., 2019	Genome-wide scan identified genetic variants associated with skin aging in a Chinese female population	1084	China, Taizhou	Han Chinese from Taizhou	Discovery
A	A4	Wrinkling	Wrinkles on the upper lip	Upper Lip	Skin above the lip	rs10756819	single			A	G	0.46	Additive	--	--	--	--	No	BNC2	ENSG00000173068	Intronic	9p22.2	9:16858086	9	16858086	No	No	0.89	Linear	GMR	1	0.970874	1.03093						Adjusted for age, BMI (kg/m2), smoking history, passive smoking, level of education, menopause, daily average sun exposure during adulthood, and indoor air pollution exposure (coal or biomass heating)	Female	31-86	Gao et al., 2017	Genetic variants associated with skin aging in the Chinese Han population.	1534	China, Taizhou	Han Chinese from Taizhou	Discovery
A	A4	Wrinkling	Wrinkles on the upper lip in women	Upper Lip	Upper lip	rs185291539	single		A	G	A	0.98	Additive				No data	No	NRG3	ENSG00000185737	Intronic	10q23.1	10:82578665	10	82578665	No	No	0.91	Linear	OR	0.970446	0.594521	1.58407						Adjusted for age, sex, the first four genetic principal components and two technical variables (resolution variability and flash light variability - these two technical variables correct for possible variations in resolution and flash light of the facial photos)	Female	51-98	Hamer et al., 2015	Facial Wrinkles in Europeans: A Genome-Wide Association Study	3513	Netherlands, Rotterdam	Rotterdam Study	Discovery
A	A4	Wrinkling	Wrinkles on upper lip for all ages females	Upper Lip	Skin above upper lip	rs1407995	single		T	T	C		Additive	--	--	--	--	No	DCT	ENSG00000080166	Intronic	13q32.1	13:94443759	13	94443759	No	No	0.28	Linear	OR									Adjusted by age, BMI, sun exposure, smoking, degree of education, type of fossil fuel used for cooking and hormonal status, top 10 PCs, Bonferroni correction, FDR	Female	31-86	Liu et al., 2019	Genome-wide scan identified genetic variants associated with skin aging in a Chinese female population	1534	China, Taizhou	Han Chinese from Taizhou	Discovery		Not reported
A	A4	Wrinkling	Wrinkles on upper lip for females 50-86 years old	Upper Lip	Skin above upper lip	rs1407995	single		T	T	C		Additive	--	--	--	--	No	DCT	ENSG00000080166	Intronic	13q32.1	13:94443759	13	94443759	No	No	0.28	Linear	OR									Adjusted by age, BMI, sun exposure, smoking, degree of education, type of fossil fuel used for cooking and hormonal status, top 10 PCs, Bonferroni correction, FDR	Female	50-86	Liu et al., 2019	Genome-wide scan identified genetic variants associated with skin aging in a Chinese female population	1084	China, Taizhou	Han Chinese from Taizhou	Discovery		Not reported
A	A4	Wrinkling	Wrinkles on the upper lip	Upper Lip	Skin above the lip	rs1407995	single		T	T	C	0.215	Additive	--	--	--	--	No	DCT	ENSG00000080166	Intronic	13q32.1	13:94443759	13	94443759	No	No	0.73	Linear	GMR	0.99	0.96	1.03						Adjusted for age, BMI (kg/m2), smoking history, passive smoking, level of education, menopause, daily average sun exposure during adulthood, and indoor air pollution exposure (coal or biomass heating)	Female	31-86	Gao et al., 2017	Genetic variants associated with skin aging in the Chinese Han population.	1534	China, Taizhou	Han Chinese from Taizhou	Discovery		Not reported
A	A4	Wrinkling	Wrinkles on upper lip for all ages females	Upper Lip	Skin above upper lip	rs861539	single		G	G	A		Additive	--	--	--	--	No	KLC1/XRCC3	ENSG00000126214, ENSG00000126215	Intronic/Exonic	14q32.33	14:103699416	14	103699416	No	No	0.62	Linear	OR									Adjusted by age, BMI, sun exposure, smoking, degree of education, type of fossil fuel used for cooking and hormonal status, top 10 PCs, Bonferroni correction, FDR	Female	31-86	Liu et al., 2019	Genome-wide scan identified genetic variants associated with skin aging in a Chinese female population	1534	China, Taizhou	Han Chinese from Taizhou	Discovery
A	A4	Wrinkling	Wrinkles on upper lip for females 50-86 years old	Upper Lip	Skin above upper lip	rs861539	single		G	G	A		Additive	--	--	--	--	No	KLC1/XRCC3	ENSG00000126214, ENSG00000126215	Intronic/Exonic	14q32.33	14:103699416	14	103699416	No	No	0.6	Linear	OR									Adjusted by age, BMI, sun exposure, smoking, degree of education, type of fossil fuel used for cooking and hormonal status, top 10 PCs, Bonferroni correction, FDR	Female	50-86	Liu et al., 2019	Genome-wide scan identified genetic variants associated with skin aging in a Chinese female population	1084	China, Taizhou	Han Chinese from Taizhou	Discovery
A	A4	Wrinkling	Wrinkles on the upper lip	Upper Lip	Skin above the lip	rs861539	single		G	G	A	0.0353535	Additive	--	--	--	--	No	KLC1/XRCC3	ENSG00000126214, ENSG00000126215	Intronic/Exonic	14q32.33	14:103699416	14	103699416	No	No	0.32	Linear	GMR	1.04	0.96	1.13						Adjusted for age, BMI (kg/m2), smoking history, passive smoking, level of education, menopause, daily average sun exposure during adulthood, and indoor air pollution exposure (coal or biomass heating)	Female	31-86	Gao et al., 2017	Genetic variants associated with skin aging in the Chinese Han population.	1534	China, Taizhou	Han Chinese from Taizhou	Discovery
A	A4	Wrinkling	Wrinkles on upper lip for all ages females	Upper Lip	Skin above upper lip	rs1800414	single		C	C	T		Additive	--	--	--	--	No	OCA2	ENSG00000104044	Exonic	15q13.1	15:27951891	15	27951891	No	No	0.26	Linear	OR									Adjusted by age, BMI, sun exposure, smoking, degree of education, type of fossil fuel used for cooking and hormonal status, top 10 PCs, Bonferroni correction, FDR	Female	31-86	Liu et al., 2019	Genome-wide scan identified genetic variants associated with skin aging in a Chinese female population	1534	China, Taizhou	Han Chinese from Taizhou	Discovery
A	A4	Wrinkling	Wrinkles on upper lip for females 50-86 years old	Upper Lip	Skin above upper lip	rs1800414	single		C	C	T		Additive	--	--	--	--	No	OCA2	ENSG00000104044	Exonic	15q13.1	15:27951891	15	27951891	No	No	0.21	Linear	OR									Adjusted by age, BMI, sun exposure, smoking, degree of education, type of fossil fuel used for cooking and hormonal status, top 10 PCs, Bonferroni correction, FDR	Female	50-86	Liu et al., 2019	Genome-wide scan identified genetic variants associated with skin aging in a Chinese female population	1084	China, Taizhou	Han Chinese from Taizhou	Discovery
A	A4	Wrinkling	Wrinkles on the upper lip	Upper Lip	Skin above the lip	rs1800414	single		C	C	T	0.465	Additive	--	--	--	--	No	OCA2	ENSG00000104044	Exonic	15q13.1	15:27951891	15	27951891	No	No	0.76	Linear	GMR	1	0.97	1.04						Adjusted for age, BMI (kg/m2), smoking history, passive smoking, level of education, menopause, daily average sun exposure during adulthood, and indoor air pollution exposure (coal or biomass heating)	Female	31-86	Gao et al., 2017	Genetic variants associated with skin aging in the Chinese Han population.	1534	China, Taizhou	Han Chinese from Taizhou	Discovery
A	A4	Wrinkling	Wrinkles on upper lip for all ages females	Upper Lip	Skin above upper lip	rs7495174	single		G	G	A		Additive	Y	--	--	--	No	OCA2	ENSG00000104044	Intronic	15q13.1	15:28099092	15	28099092	No	No	0.52	Linear	OR									Adjusted by age, BMI, sun exposure, smoking, degree of education, type of fossil fuel used for cooking and hormonal status, top 10 PCs, Bonferroni correction, FDR	Female	31-86	Liu et al., 2019	Genome-wide scan identified genetic variants associated with skin aging in a Chinese female population	1534	China, Taizhou	Han Chinese from Taizhou	Discovery
A	A4	Wrinkling	Wrinkles on upper lip for females 50-86 years old	Upper Lip	Skin above upper lip	rs7495174	single		G	G	A		Additive	Y	--	--	--	No	OCA2	ENSG00000104044	Intronic	15q13.1	15:28099092	15	28099092	No	No	0.7	Linear	OR									Adjusted by age, BMI, sun exposure, smoking, degree of education, type of fossil fuel used for cooking and hormonal status, top 10 PCs, Bonferroni correction, FDR	Female	50-86	Liu et al., 2019	Genome-wide scan identified genetic variants associated with skin aging in a Chinese female population	1084	China, Taizhou	Han Chinese from Taizhou	Discovery
A	A4	Wrinkling	Wrinkles on the upper lip	Upper Lip	Skin above the lip	rs7495174	single		G	G	A	0.343434	Additive	Y	--	--	--	No	OCA2	ENSG00000104044	Intronic	15q13.1	15:28099092	15	28099092	No	No	0.25	Linear	GMR	0.98	0.95	1.01						Adjusted for age, BMI (kg/m2), smoking history, passive smoking, level of education, menopause, daily average sun exposure during adulthood, and indoor air pollution exposure (coal or biomass heating)	Female	31-86	Gao et al., 2017	Genetic variants associated with skin aging in the Chinese Han population.	1534	China, Taizhou	Han Chinese from Taizhou	Discovery
A	A4	Wrinkling	Wrinkles on upper lip for all ages females	Upper Lip	Skin above upper lip	rs1834640	single		A	A	K		Additive	--	--	--	--	Yes	ENSG00000259754||SLC24A5	NA	Intergenic	15q21.1	15:48099968	15	48099968	No	No	0.22	Linear	OR									Adjusted by age, BMI, sun exposure, smoking, degree of education, type of fossil fuel used for cooking and hormonal status, top 10 PCs, Bonferroni correction, FDR	Female	31-86	Liu et al., 2019	Genome-wide scan identified genetic variants associated with skin aging in a Chinese female population	1534	China, Taizhou	Han Chinese from Taizhou	Discovery
A	A4	Wrinkling	Wrinkles on upper lip for females 50-86 years old	Upper Lip	Skin above upper lip	rs1834640	single		A	A	K		Additive	--	--	--	--	Yes	ENSG00000259754||SLC24A5	NA	Intergenic	15q21.1	15:48099968	15	48099968	No	No	0.19	Linear	OR									Adjusted by age, BMI, sun exposure, smoking, degree of education, type of fossil fuel used for cooking and hormonal status, top 10 PCs, Bonferroni correction, FDR	Female	50-86	Liu et al., 2019	Genome-wide scan identified genetic variants associated with skin aging in a Chinese female population	1084	China, Taizhou	Han Chinese from Taizhou	Discovery
A	A4	Wrinkling	Wrinkles on the upper lip	Upper Lip	Skin above the lip	rs1834640	single		G	G	A	0.105	Additive	--	--	--	--	Yes	ENSG00000259754||SLC24A5	NA	Intergenic	15q21.1	15:48099968	15	48099968	No	No	0.79	Linear	GMR	0.99	0.95	1.04						Adjusted for age, BMI (kg/m2), smoking history, passive smoking, level of education, menopause, daily average sun exposure during adulthood, and indoor air pollution exposure (coal or biomass heating)	Female	31-86	Gao et al., 2017	Genetic variants associated with skin aging in the Chinese Han population.	1534	China, Taizhou	Han Chinese from Taizhou	Discovery
A	A4	Wrinkling	Wrinkles on upper lip for all ages females	Upper Lip	Skin above upper lip	rs1048943	single		T	T	C		Additive	--	--	--	--	No	CYP1A1	ENSG00000140465	Exonic	15q24.1	15:74720644	15	74720644	No	No	0.15	Linear	OR									Adjusted by age, BMI, sun exposure, smoking, degree of education, type of fossil fuel used for cooking and hormonal status, top 10 PCs, Bonferroni correction, FDR	Female	31-86	Liu et al., 2019	Genome-wide scan identified genetic variants associated with skin aging in a Chinese female population	1534	China, Taizhou	Han Chinese from Taizhou	Discovery
A	A4	Wrinkling	Wrinkles on upper lip for females 50-86 years old	Upper Lip	Skin above upper lip	rs1048943	single		T	T	C		Additive	--	--	--	--	No	CYP1A1	ENSG00000140465	Exonic	15q24.1	15:74720644	15	74720644	No	No	0.52	Linear	OR									Adjusted by age, BMI, sun exposure, smoking, degree of education, type of fossil fuel used for cooking and hormonal status, top 10 PCs, Bonferroni correction, FDR	Female	50-86	Liu et al., 2019	Genome-wide scan identified genetic variants associated with skin aging in a Chinese female population	1084	China, Taizhou	Han Chinese from Taizhou	Discovery
A	A4	Wrinkling	Wrinkles on the upper lip	Upper Lip	Skin above the lip	rs1048943	single		T	T	C	0.22	Additive	--	--	--	--	No	CYP1A1	ENSG00000140465	Exonic	15q24.1	15:74720644	15	74720644	No	No	0.36	Linear	GMR	1.02	0.98	1.05						Adjusted for age, BMI (kg/m2), smoking history, passive smoking, level of education, menopause, daily average sun exposure during adulthood, and indoor air pollution exposure (coal or biomass heating)	Female	31-86	Gao et al., 2017	Genetic variants associated with skin aging in the Chinese Han population.	1534	China, Taizhou	Han Chinese from Taizhou	Discovery
A	A4	Wrinkling	Wrinkles on upper lip for all ages females	Upper Lip	Skin above upper lip	rs4646421	single		G	G	A		Additive	--	--	--	--	No	CYP1A1	ENSG00000140465	Intronic	15q24.1	15:74723851	15	74723851	No	No	0.01	Linear	OR									Adjusted by age, BMI, sun exposure, smoking, degree of education, type of fossil fuel used for cooking and hormonal status, top 10 PCs, Bonferroni correction, FDR	Female	31-86	Liu et al., 2019	Genome-wide scan identified genetic variants associated with skin aging in a Chinese female population	1534	China, Taizhou	Han Chinese from Taizhou	Discovery		Not reported
A	A4	Wrinkling	Wrinkles on upper lip for females 50-86 years old	Upper Lip	Skin above upper lip	rs4646421	single		G	G	A		Additive	--	--	--	--	No	CYP1A1	ENSG00000140465	Intronic	15q24.1	15:74723851	15	74723851	No	No	0.11	Linear	OR									Adjusted by age, BMI, sun exposure, smoking, degree of education, type of fossil fuel used for cooking and hormonal status, top 10 PCs, Bonferroni correction, FDR	Female	50-86	Liu et al., 2019	Genome-wide scan identified genetic variants associated with skin aging in a Chinese female population	1084	China, Taizhou	Han Chinese from Taizhou	Discovery		Not reported
A	A4	Wrinkling	Wrinkles on the upper lip	Upper Lip	Skin above the lip	rs4646421	single		G	G	A	0.365	Additive	--	--	--	--	No	CYP1A1	ENSG00000140465	Intronic	15q24.1	15:74723851	15	74723851	No	No	0.13	Linear	GMR	1.02	0.99	1.06						Adjusted for age, BMI (kg/m2), smoking history, passive smoking, level of education, menopause, daily average sun exposure during adulthood, and indoor air pollution exposure (coal or biomass heating)	Female	31-86	Gao et al., 2017	Genetic variants associated with skin aging in the Chinese Han population.	1534	China, Taizhou	Han Chinese from Taizhou	Discovery		Not reported
A	A4	Wrinkling	Wrinkles on upper lip for all ages females	Upper Lip	Skin above upper lip	rs4886605	single		T	T	C		Additive	--	--	--	--	Yes	CYP1A1||CYP1A2	NA	Intergenic	15q24.1	15:74733647	15	74733647	No	No	0.8	Linear	OR									Adjusted by age, BMI, sun exposure, smoking, degree of education, type of fossil fuel used for cooking and hormonal status, top 10 PCs, Bonferroni correction, FDR	Female	31-86	Liu et al., 2019	Genome-wide scan identified genetic variants associated with skin aging in a Chinese female population	1534	China, Taizhou	Han Chinese from Taizhou	Discovery		Not reported
A	A4	Wrinkling	Wrinkles on upper lip for females 50-86 years old	Upper Lip	Skin above upper lip	rs4886605	single		T	T	C		Additive	--	--	--	--	Yes	CYP1A1||CYP1A2	NA	Intergenic	15q24.1	15:74733647	15	74733647	No	No	0.71	Linear	OR									Adjusted by age, BMI, sun exposure, smoking, degree of education, type of fossil fuel used for cooking and hormonal status, top 10 PCs, Bonferroni correction, FDR	Female	50-86	Liu et al., 2019	Genome-wide scan identified genetic variants associated with skin aging in a Chinese female population	1084	China, Taizhou	Han Chinese from Taizhou	Discovery		Not reported
A	A4	Wrinkling	Wrinkles on the upper lip	Upper Lip	Skin above the lip	rs4886605	single		T	T	C	0.485	Additive	--	--	--	--	Yes	CYP1A1||CYP1A2	NA	Intergenic	15q24.1	15:74733647	15	74733647	No	No	0.09	Linear	GMR	0.98	0.95	1						Adjusted for age, BMI (kg/m2), smoking history, passive smoking, level of education, menopause, daily average sun exposure during adulthood, and indoor air pollution exposure (coal or biomass heating)	Female	31-86	Gao et al., 2017	Genetic variants associated with skin aging in the Chinese Han population.	1534	China, Taizhou	Han Chinese from Taizhou	Discovery		Not reported
A	A4	Wrinkling	Wrinkles on the upper lip in women	Upper Lip	Upper lip	rs62047859	single		T	T	A	0.03	Additive	--	--	--	--	No	ENSG00000259995	ENSG00000287694, ENSG00000259995	Intronic	16q23.1	16:76792494	16	76792494	No	No	0.099	Linear	OR	1.19722	0.965026	1.48527						Adjusted for age, sex, the first four genetic principal components and two technical variables (resolution variability and flash light variability - these two technical variables correct for possible variations in resolution and flash light of the facial photos)	Female	51-98	Hamer et al., 2015	Facial Wrinkles in Europeans: A Genome-Wide Association Study	3513	Netherlands, Rotterdam	Rotterdam Study	Discovery
A	A4	Wrinkling	Wrinkles on upper lip for all ages females	Upper Lip	Skin above upper lip	rs2228479	single		G	G	A		Additive	--	--	--	--	No	MC1R/ENSG00000198211	ENSG00000258839, ENSG00000198211	Exonic/Exonic	16q24.3	16:89919532	16	89919532	No	No	0.01	Linear	OR									Adjusted by age, BMI, sun exposure, smoking, degree of education, type of fossil fuel used for cooking and hormonal status, top 10 PCs, Bonferroni correction, FDR	Female	31-86	Liu et al., 2019	Genome-wide scan identified genetic variants associated with skin aging in a Chinese female population	1534	China, Taizhou	Han Chinese from Taizhou	Discovery
A	A4	Wrinkling	Wrinkles on upper lip for females 50-86 years old	Upper Lip	Skin above upper lip	rs2228479	single		G	G	A		Additive	--	--	--	--	No	MC1R/ENSG00000198211	ENSG00000258839, ENSG00000198211	Exonic/Exonic	16q24.3	16:89919532	16	89919532	No	No	0.02	Linear	OR									Adjusted by age, BMI, sun exposure, smoking, degree of education, type of fossil fuel used for cooking and hormonal status, top 10 PCs, Bonferroni correction, FDR	Female	50-86	Liu et al., 2019	Genome-wide scan identified genetic variants associated with skin aging in a Chinese female population	1084	China, Taizhou	Han Chinese from Taizhou	Discovery
A	A4	Wrinkling	Wrinkles on the upper lip	Upper Lip	Skin above the lip	rs2228479	single		G	G	A	0.19802	Additive	--	--	--	--	No	MC1R/ENSG00000198211	ENSG00000258839, ENSG00000198211	Exonic/Exonic	16q24.3	16:89919532	16	89919532	No	No	0.64	Linear	GMR	0.99	0.95	1.03						Adjusted for age, BMI (kg/m2), smoking history, passive smoking, level of education, menopause, daily average sun exposure during adulthood, and indoor air pollution exposure (coal or biomass heating)	Female	31-86	Gao et al., 2017	Genetic variants associated with skin aging in the Chinese Han population.	1534	China, Taizhou	Han Chinese from Taizhou	Discovery		Association: Skin/hair/eye pigmentation 2, red hair/fair skin. RCV000015378.29 Association: Skin/hair/eye pigmentation 2, blond hair/fair skin. RCV000015379.29 Benign: Not specified. RCV000247471.1 Benign: Malignant Melanoma Susceptibility. RCV000278283.1
A	A4	Wrinkling	Wrinkles on upper lip for all ages females	Upper Lip	Skin above upper lip	rs885479	single		G	G	A		Additive	--	--	--	--	No	MC1R/ENSG00000198211	ENSG00000258839, ENSG00000198211	Exonic/Exonic	16q24.3	16:89919746	16	89919746	No	No	0.0084	Linear	OR									Adjusted by age, BMI, sun exposure, smoking, degree of education, type of fossil fuel used for cooking and hormonal status, top 10 PCs, Bonferroni correction, FDR	Female	31-86	Liu et al., 2019	Genome-wide scan identified genetic variants associated with skin aging in a Chinese female population	1534	China, Taizhou	Han Chinese from Taizhou	Discovery
A	A4	Wrinkling	Wrinkles on upper lip for females 50-86 years old	Upper Lip	Skin above upper lip	rs885479	single		G	G	A		Additive	--	--	--	--	No	MC1R/ENSG00000198211	ENSG00000258839, ENSG00000198211	Exonic/Exonic	16q24.3	16:89919746	16	89919746	No	No	0.02	Linear	OR									Adjusted by age, BMI, sun exposure, smoking, degree of education, type of fossil fuel used for cooking and hormonal status, top 10 PCs, Bonferroni correction, FDR	Female	50-86	Liu et al., 2019	Genome-wide scan identified genetic variants associated with skin aging in a Chinese female population	1084	China, Taizhou	Han Chinese from Taizhou	Discovery
A	A4	Wrinkling	Wrinkles on the upper lip in women	Upper Lip	Upper lip	rs62077967	single		C	G	C	0.96	Additive	--	--	--	--	No	TANC2	ENSG00000170921	Intronic	17q23.2	17:63175902	17	63175902	No	No	0.18	Linear	OR	1.15027	0.927187	1.42704						Adjusted for age, sex, the first four genetic principal components and two technical variables (resolution variability and flash light variability - these two technical variables correct for possible variations in resolution and flash light of the facial photos)	Female	51-98	Hamer et al., 2015	Facial Wrinkles in Europeans: A Genome-Wide Association Study	3513	Netherlands, Rotterdam	Rotterdam Study	Discovery
A	A4	Wrinkling	Wrinkles on the upper lip in women	Upper Lip	Upper lip	rs72845240	single		G	G	C	0.04	Additive				No data	No	TANC2/ENSG00000233635	ENSG00000170921, ENSG00000233635	Intronic/Intronic	17q23.3	17:63284178	17	63284178	No	No	0.19	Linear	OR	0.869358	0.700753	1.07853						Adjusted for age, sex, the first four genetic principal components and two technical variables (resolution variability and flash light variability - these two technical variables correct for possible variations in resolution and flash light of the facial photos)	Female	51-98	Hamer et al., 2015	Facial Wrinkles in Europeans: A Genome-Wide Association Study	3513	Netherlands, Rotterdam	Rotterdam Study	Discovery
A	A4	Wrinkling	Wrinkles on the upper lip in women	Upper Lip	Upper lip	rs189819077	single		G	G	A	0.03	Additive				No data	No	CELF4	ENSG00000101489	Intronic	18q12.2	18:37353049	18	37353049	No	No	0.54	Linear	OR	1.07251	0.847724	1.3569						Adjusted for age, sex, the first four genetic principal components and two technical variables (resolution variability and flash light variability - these two technical variables correct for possible variations in resolution and flash light of the facial photos)	Female	51-98	Hamer et al., 2015	Facial Wrinkles in Europeans: A Genome-Wide Association Study	3513	Netherlands, Rotterdam	Rotterdam Study	Discovery
A	A4	Wrinkling	Wrinkles on upper lip for all ages females	Upper Lip	Skin above upper lip	rs4911414	single		T	T	G		Additive	--	--	--	--	Yes	ENSG00000287853||ASIP	NA	Intergenic	20q11.22	20:34141638	20	34141638	No	No	0.41	Linear	OR									Adjusted by age, BMI, sun exposure, smoking, degree of education, type of fossil fuel used for cooking and hormonal status, top 10 PCs, Bonferroni correction, FDR	Female	31-86	Liu et al., 2019	Genome-wide scan identified genetic variants associated with skin aging in a Chinese female population	1534	China, Taizhou	Han Chinese from Taizhou	Discovery
A	A4	Wrinkling	Wrinkles on upper lip for females 50-86 years old	Upper Lip	Skin above upper lip	rs4911414	single		T	T	G		Additive	--	--	--	--	Yes	ENSG00000287853||ASIP	NA	Intergenic	20q11.22	20:34141638	20	34141638	No	No	0.63	Linear	OR									Adjusted by age, BMI, sun exposure, smoking, degree of education, type of fossil fuel used for cooking and hormonal status, top 10 PCs, Bonferroni correction, FDR	Female	50-86	Liu et al., 2019	Genome-wide scan identified genetic variants associated with skin aging in a Chinese female population	1084	China, Taizhou	Han Chinese from Taizhou	Discovery
A	A4	Wrinkling	Wrinkles on the upper lip	Upper Lip	Skin above the lip	rs4911414	single		G	G	T	0.146465	Additive	--	--	--	--	Yes	ENSG00000287853||ASIP	NA	Intergenic	20q11.22	20:34141638	20	34141638	No	No	0.77	Linear	GMR	0.99	0.95	1.04						Adjusted for age, BMI (kg/m2), smoking history, passive smoking, level of education, menopause, daily average sun exposure during adulthood, and indoor air pollution exposure (coal or biomass heating)	Female	31-86	Gao et al., 2017	Genetic variants associated with skin aging in the Chinese Han population.	1534	China, Taizhou	Han Chinese from Taizhou	Discovery
A	A7	Sagging	Mild Sagging Eyelids	Eyelids	Eyelid(s)	rs1026417	single				C	0.08	Additive	--	--	--	--	No	FMN2	ENSG00000155816	Intronic	1q43	1:240274447	1	240274447	No	No	0.47	Linear	OR	0.95								Adjusted for sex, age and cohort status	Both	67.1 (Mean)	Jacobs et al., 2014	Intrinsic and extrinsic risk factors for sagging eyelids	5578	The Netherlands, Rotterdam	Rotterdam Study	Discovery
A	A7	Sagging	Mild Sagging Eyelids	Eyelids	Eyelid(s)	rs1026417	single				C	0.08	Dominant	--	--	--	--	No	FMN2	ENSG00000155816	Intronic	1q43	1:240274447	1	240274447	No	No	0.62	Linear	OR	0.96								Adjusted for sex, age and cohort status	Both	67.1 (Mean)	Jacobs et al., 2014	Intrinsic and extrinsic risk factors for sagging eyelids	5578	The Netherlands, Rotterdam	Rotterdam Study	Discovery
A	A7	Sagging	Moderate Sagging Eyelids	Eyelids	Eyelid(s)	rs1026417	single				C	0.08	Additive	--	--	--	--	No	FMN2	ENSG00000155816	Intronic	1q43	1:240274447	1	240274447	No	No	0.24	Linear	OR	0.88								Adjusted for sex, age and cohort status	Both	67.1 (Mean)	Jacobs et al., 2014	Intrinsic and extrinsic risk factors for sagging eyelids	5578	The Netherlands, Rotterdam	Rotterdam Study	Discovery
A	A7	Sagging	Moderate Sagging Eyelids	Eyelids	Eyelid(s)	rs1026417	single				C	0.08	Dominant	--	--	--	--	No	FMN2	ENSG00000155816	Intronic	1q43	1:240274447	1	240274447	No	No	0.19	Linear	OR	0.86								Adjusted for sex, age and cohort status	Both	67.1 (Mean)	Jacobs et al., 2014	Intrinsic and extrinsic risk factors for sagging eyelids	5578	The Netherlands, Rotterdam	Rotterdam Study	Discovery
A	A7	Sagging	Severe Sagging Eyelids	Eyelids	Eyelid(s)	rs1026417	single				C	0.08	Additive	--	--	--	--	No	FMN2	ENSG00000155816	Intronic	1q43	1:240274447	1	240274447	No	No	0.7	Linear	OR	1.06								Adjusted for sex, age and cohort status	Both	67.1 (Mean)	Jacobs et al., 2014	Intrinsic and extrinsic risk factors for sagging eyelids	5578	The Netherlands, Rotterdam	Rotterdam Study	Discovery
A	A7	Sagging	Severe Sagging Eyelids	Eyelids	Eyelid(s)	rs1026417	single				C	0.08	Dominant	--	--	--	--	No	FMN2	ENSG00000155816	Intronic	1q43	1:240274447	1	240274447	No	No	0.84	Linear	OR	1.03								Adjusted for sex, age and cohort status	Both	67.1 (Mean)	Jacobs et al., 2014	Intrinsic and extrinsic risk factors for sagging eyelids	5578	The Netherlands, Rotterdam	Rotterdam Study	Discovery
A	A7	Sagging	Sagging Eyelids	Eyelids	Eyelid(s)	rs1026417	single				C	0.08	Additive	--	--	--	--	No	FMN2	ENSG00000155816	Intronic	1q43	1:240274447	1	240274447	No	No	0.42	Linear	OR	0.980199								Adjusted for age, sex and the 4 genetic principal components	Both	67.1 (Mean)	Jacobs et al., 2014	Intrinsic and extrinsic risk factors for sagging eyelids	5578	The Netherlands, Rotterdam	Rotterdam Study	Discovery
A	A7	Sagging	Sagging Eyelids	Eyelids	Eyelid(s)	rs1026417	single				C	0.08	Dominant	--	--	--	--	No	FMN2	ENSG00000155816	Intronic	1q43	1:240274447	1	240274447	No	No	0.33	Linear	OR	0.970446								Adjusted for age, sex and the 4 genetic principal components	Both	67.1 (Mean)	Jacobs et al., 2014	Intrinsic and extrinsic risk factors for sagging eyelids	5578	The Netherlands, Rotterdam	Rotterdam Study	Discovery
A	A7	Sagging	Sagging Eyelids	Eyelids	Eyelid(s)	rs1026417	single				C		Additive	--	--	--	--	No	FMN2	ENSG00000155816	Intronic	1q43	1:240274447	1	240274447	Yes	No	9e-07	Linear	OR	4.85495								Adjusted for age, sex and the 4 genetic principal components	Both	53.1 (Mean)	Jacobs et al., 2014	Intrinsic and extrinsic risk factors for sagging eyelids	2186	United Kingdom	TwinsUK Study	Validation
A	A7	Sagging	Sagging Eyelids	Eyelids	Eyelid(s)	rs1026417	single				C		Dominant	--	--	--	--	No	FMN2	ENSG00000155816	Intronic	1q43	1:240274447	1	240274447	Yes	No	9e-07	Linear	OR	4.85495								Adjusted for age, sex and the 4 genetic principal components	Both	53.1 (Mean)	Jacobs et al., 2014	Intrinsic and extrinsic risk factors for sagging eyelids	2186	United Kingdom	TwinsUK Study	Validation
A	A7	Sagging	Mild Sagging Eyelids	Eyelids	Eyelid(s)	rs7526505	single				G	0.21	Recessive	--	--	--	--	Yes	LINC02800||GRHL3-AS1	NA	Intergenic	1p36.11	1:24248855	1	24248855	No	No	0.96	Linear	OR	0.99								Adjusted for sex, age and cohort status	Both	67.1 (Mean)	Jacobs et al., 2014	Intrinsic and extrinsic risk factors for sagging eyelids	5578	The Netherlands, Rotterdam	Rotterdam Study	Discovery
A	A7	Sagging	Moderate Sagging Eyelids	Eyelids	Eyelid(s)	rs7526505	single				G	0.21	Recessive	--	--	--	--	Yes	LINC02800||GRHL3-AS1	NA	Intergenic	1p36.11	1:24248855	1	24248855	No	No	0.02	Linear	OR	1.48								Adjusted for sex, age and cohort status	Both	67.1 (Mean)	Jacobs et al., 2014	Intrinsic and extrinsic risk factors for sagging eyelids	5578	The Netherlands, Rotterdam	Rotterdam Study	Discovery
A	A7	Sagging	Severe Sagging Eyelids	Eyelids	Eyelid(s)	rs7526505	single				G	0.21	Recessive	--	--	--	--	Yes	LINC02800||GRHL3-AS1	NA	Intergenic	1p36.11	1:24248855	1	24248855	No	No	0.63	Linear	OR	1.14								Adjusted for sex, age and cohort status	Both	67.1 (Mean)	Jacobs et al., 2014	Intrinsic and extrinsic risk factors for sagging eyelids	5578	The Netherlands, Rotterdam	Rotterdam Study	Discovery
A	A7	Sagging	Sagging Eyelids	Eyelids	Eyelid(s)	rs7526505	single				G	0.21	Recessive	--	--	--	--	Yes	LINC02800||GRHL3-AS1	NA	Intergenic	1p36.11	1:24248855	1	24248855	No	No	0.6	Linear	OR	0.970446								Adjusted for age, sex and the 4 genetic principal components	Both	67.1 (Mean)	Jacobs et al., 2014	Intrinsic and extrinsic risk factors for sagging eyelids	5578	The Netherlands, Rotterdam	Rotterdam Study	Discovery
A	A7	Sagging	Sagging Eyelids	Eyelids	Eyelid(s)	rs7526505	single				G		Recessive	--	--	--	--	Yes	LINC02800||GRHL3-AS1	NA	Intergenic	1p36.11	1:24248855	1	24248855	Yes	No	4.7e-06	Linear	OR	1.63232								Adjusted for age, sex and the 4 genetic principal components	Both	53.1 (Mean)	Jacobs et al., 2014	Intrinsic and extrinsic risk factors for sagging eyelids	2186	United Kingdom	TwinsUK Study	Validation
A	A7	Sagging	Mild Sagging Eyelids	Eyelids	Eyelid(s)	rs11808632	single				T	0.29	Additive	--	--	--	--	No	SMYD3	ENSG00000185420	Intronic	1q44	1:245831570	1	245831570	No	No	0.04	Linear	OR	1.09								Adjusted for sex, age and cohort status	Both	67.1 (Mean)	Jacobs et al., 2014	Intrinsic and extrinsic risk factors for sagging eyelids	5578	The Netherlands, Rotterdam	Rotterdam Study	Discovery
A	A7	Sagging	Mild Sagging Eyelids	Eyelids	Eyelid(s)	rs11808632	single				T	0.29	Dominant	--	--	--	--	No	SMYD3	ENSG00000185420	Intronic	1q44	1:245831570	1	245831570	No	No	0.04	Linear	OR	1.12								Adjusted for sex, age and cohort status	Both	67.1 (Mean)	Jacobs et al., 2014	Intrinsic and extrinsic risk factors for sagging eyelids	5578	The Netherlands, Rotterdam	Rotterdam Study	Discovery
A	A7	Sagging	Moderate Sagging Eyelids	Eyelids	Eyelid(s)	rs11808632	single				T	0.29	Additive	--	--	--	--	No	SMYD3	ENSG00000185420	Intronic	1q44	1:245831570	1	245831570	No	No	1.7e-05	Linear	OR	1.29								Adjusted for sex, age and cohort status	Both	67.1 (Mean)	Jacobs et al., 2014	Intrinsic and extrinsic risk factors for sagging eyelids	5578	The Netherlands, Rotterdam	Rotterdam Study	Discovery
A	A7	Sagging	Moderate Sagging Eyelids	Eyelids	Eyelid(s)	rs11808632	single				T	0.29	Dominant	--	--	--	--	No	SMYD3	ENSG00000185420	Intronic	1q44	1:245831570	1	245831570	No	No	1.9e-05	Linear	OR	1.4								Adjusted for sex, age and cohort status	Both	67.1 (Mean)	Jacobs et al., 2014	Intrinsic and extrinsic risk factors for sagging eyelids	5578	The Netherlands, Rotterdam	Rotterdam Study	Discovery
A	A7	Sagging	Severe Sagging Eyelids	Eyelids	Eyelid(s)	rs11808632	single				T	0.29	Additive	--	--	--	--	No	SMYD3	ENSG00000185420	Intronic	1q44	1:245831570	1	245831570	No	No	0.0033	Linear	OR	1.31								Adjusted for sex, age and cohort status	Both	67.1 (Mean)	Jacobs et al., 2014	Intrinsic and extrinsic risk factors for sagging eyelids	5578	The Netherlands, Rotterdam	Rotterdam Study	Discovery
A	A7	Sagging	Severe Sagging Eyelids	Eyelids	Eyelid(s)	rs11808632	single				T	0.29	Dominant	--	--	--	--	No	SMYD3	ENSG00000185420	Intronic	1q44	1:245831570	1	245831570	No	No	0.0014	Linear	OR	1.47								Adjusted for sex, age and cohort status	Both	67.1 (Mean)	Jacobs et al., 2014	Intrinsic and extrinsic risk factors for sagging eyelids	5578	The Netherlands, Rotterdam	Rotterdam Study	Discovery
A	A7	Sagging	Sagging Eyelids	Eyelids	Eyelid(s)	rs11808632	single				T	0.29	Additive	--	--	--	--	No	SMYD3	ENSG00000185420	Intronic	1q44	1:245831570	1	245831570	Yes	No	8.4e-06	Linear	OR	1.08329								Adjusted for age, sex and the 4 genetic principal components	Both	67.1 (Mean)	Jacobs et al., 2014	Intrinsic and extrinsic risk factors for sagging eyelids	5578	The Netherlands, Rotterdam	Rotterdam Study	Discovery	This is one of the 28 SNPs that the authors identified to have suggestive evidence of association (p< 5*10^-6) according to their meta-analysis of the RS and TwinsUK study under the additive allele effect model.
A	A7	Sagging	Sagging Eyelids	Eyelids	Eyelid(s)	rs11808632	single				T	0.29	Dominant	--	--	--	--	No	SMYD3	ENSG00000185420	Intronic	1q44	1:245831570	1	245831570	Yes	No	4.1e-06	Linear	OR	1.10517								Adjusted for age, sex and the 4 genetic principal components	Both	67.1 (Mean)	Jacobs et al., 2014	Intrinsic and extrinsic risk factors for sagging eyelids	5578	The Netherlands, Rotterdam	Rotterdam Study	Discovery
A	A7	Sagging	Sagging Eyelids	Eyelids	Eyelid(s)	rs11808632	single				T		Additive	--	--	--	--	No	SMYD3	ENSG00000185420	Intronic	1q44	1:245831570	1	245831570	No	No	0.18	Linear	OR	1.05127								Adjusted for age, sex and the 4 genetic principal components	Both	53.1 (Mean)	Jacobs et al., 2014	Intrinsic and extrinsic risk factors for sagging eyelids	2186	United Kingdom	TwinsUK Study	Validation	This is one of the 28 SNPs that the authors identified to have suggestive evidence of association (p< 5*10^-6) according to their meta-analysis of the RS and TwinsUK study under the additive allele effect model.
A	A7	Sagging	Sagging Eyelids	Eyelids	Eyelid(s)	rs11808632	single				T		Dominant	--	--	--	--	No	SMYD3	ENSG00000185420	Intronic	1q44	1:245831570	1	245831570	No	No	0.16	Linear	OR	1.07251								Adjusted for age, sex and the 4 genetic principal components	Both	53.1 (Mean)	Jacobs et al., 2014	Intrinsic and extrinsic risk factors for sagging eyelids	2186	United Kingdom	TwinsUK Study	Validation
A	A7	Sagging	Mild Sagging Eyelids	Eyelids	Eyelid(s)	rs11806942	single				G	0.29	Additive	--	--	--	--	No	SMYD3	ENSG00000185420	Intronic	1q44	1:245831590	1	245831590	No	No	0.04	Linear	OR	1.09								Adjusted for sex, age and cohort status	Both	67.1 (Mean)	Jacobs et al., 2014	Intrinsic and extrinsic risk factors for sagging eyelids	5578	The Netherlands, Rotterdam	Rotterdam Study	Discovery
A	A7	Sagging	Mild Sagging Eyelids	Eyelids	Eyelid(s)	rs11806942	single				G	0.29	Dominant	--	--	--	--	No	SMYD3	ENSG00000185420	Intronic	1q44	1:245831590	1	245831590	No	No	0.04	Linear	OR	1.12								Adjusted for sex, age and cohort status	Both	67.1 (Mean)	Jacobs et al., 2014	Intrinsic and extrinsic risk factors for sagging eyelids	5578	The Netherlands, Rotterdam	Rotterdam Study	Discovery
A	A7	Sagging	Moderate Sagging Eyelids	Eyelids	Eyelid(s)	rs11806942	single				G	0.29	Additive	--	--	--	--	No	SMYD3	ENSG00000185420	Intronic	1q44	1:245831590	1	245831590	No	No	1.7e-05	Linear	OR	1.29								Adjusted for sex, age and cohort status	Both	67.1 (Mean)	Jacobs et al., 2014	Intrinsic and extrinsic risk factors for sagging eyelids	5578	The Netherlands, Rotterdam	Rotterdam Study	Discovery
A	A7	Sagging	Moderate Sagging Eyelids	Eyelids	Eyelid(s)	rs11806942	single				G	0.29	Dominant	--	--	--	--	No	SMYD3	ENSG00000185420	Intronic	1q44	1:245831590	1	245831590	No	No	1.9e-05	Linear	OR	1.4								Adjusted for sex, age and cohort status	Both	67.1 (Mean)	Jacobs et al., 2014	Intrinsic and extrinsic risk factors for sagging eyelids	5578	The Netherlands, Rotterdam	Rotterdam Study	Discovery
A	A7	Sagging	Severe Sagging Eyelids	Eyelids	Eyelid(s)	rs11806942	single				G	0.29	Additive	--	--	--	--	No	SMYD3	ENSG00000185420	Intronic	1q44	1:245831590	1	245831590	No	No	0.0033	Linear	OR	1.31								Adjusted for sex, age and cohort status	Both	67.1 (Mean)	Jacobs et al., 2014	Intrinsic and extrinsic risk factors for sagging eyelids	5578	The Netherlands, Rotterdam	Rotterdam Study	Discovery
A	A7	Sagging	Severe Sagging Eyelids	Eyelids	Eyelid(s)	rs11806942	single				G	0.29	Dominant	--	--	--	--	No	SMYD3	ENSG00000185420	Intronic	1q44	1:245831590	1	245831590	No	No	0.0014	Linear	OR	1.47								Adjusted for sex, age and cohort status	Both	67.1 (Mean)	Jacobs et al., 2014	Intrinsic and extrinsic risk factors for sagging eyelids	5578	The Netherlands, Rotterdam	Rotterdam Study	Discovery
A	A7	Sagging	Sagging Eyelids	Eyelids	Eyelid(s)	rs11806942	single				G	0.29	Additive	--	--	--	--	No	SMYD3	ENSG00000185420	Intronic	1q44	1:245831590	1	245831590	Yes	No	8.4e-06	Linear	OR	1.08329								Adjusted for age, sex and the 4 genetic principal components	Both	67.1 (Mean)	Jacobs et al., 2014	Intrinsic and extrinsic risk factors for sagging eyelids	5578	The Netherlands, Rotterdam	Rotterdam Study	Discovery	This is one of the 28 SNPs that the authors identified to have suggestive evidence of association (p< 5*10^-6) according to their meta-analysis of the RS and TwinsUK study under the additive allele effect model.
A	A7	Sagging	Sagging Eyelids	Eyelids	Eyelid(s)	rs11806942	single				G	0.29	Dominant	--	--	--	--	No	SMYD3	ENSG00000185420	Intronic	1q44	1:245831590	1	245831590	Yes	No	4.1e-06	Linear	OR	1.10517								Adjusted for age, sex and the 4 genetic principal components	Both	67.1 (Mean)	Jacobs et al., 2014	Intrinsic and extrinsic risk factors for sagging eyelids	5578	The Netherlands, Rotterdam	Rotterdam Study	Discovery
A	A7	Sagging	Sagging Eyelids	Eyelids	Eyelid(s)	rs11806942	single				G		Additive	--	--	--	--	No	SMYD3	ENSG00000185420	Intronic	1q44	1:245831590	1	245831590	No	No	0.18	Linear	OR	1.05127								Adjusted for age, sex and the 4 genetic principal components	Both	53.1 (Mean)	Jacobs et al., 2014	Intrinsic and extrinsic risk factors for sagging eyelids	2186	United Kingdom	TwinsUK Study	Validation	This is one of the 28 SNPs that the authors identified to have suggestive evidence of association (p< 5*10^-6) according to their meta-analysis of the RS and TwinsUK study under the additive allele effect model.
A	A7	Sagging	Sagging Eyelids	Eyelids	Eyelid(s)	rs11806942	single				G		Dominant	--	--	--	--	No	SMYD3	ENSG00000185420	Intronic	1q44	1:245831590	1	245831590	No	No	0.16	Linear	OR	1.07251								Adjusted for age, sex and the 4 genetic principal components	Both	53.1 (Mean)	Jacobs et al., 2014	Intrinsic and extrinsic risk factors for sagging eyelids	2186	United Kingdom	TwinsUK Study	Validation
A	A7	Sagging	Mild Sagging Eyelids	Eyelids	Eyelid(s)	rs10754477	single				A	0.29	Additive	--	--	--	--	No	SMYD3	ENSG00000185420	Intronic	1q44	1:245838224	1	245838224	No	No	0.03	Linear	OR	1.1								Adjusted for sex, age and cohort status	Both	67.1 (Mean)	Jacobs et al., 2014	Intrinsic and extrinsic risk factors for sagging eyelids	5578	The Netherlands, Rotterdam	Rotterdam Study	Discovery
A	A7	Sagging	Mild Sagging Eyelids	Eyelids	Eyelid(s)	rs10754477	single				A	0.29	Dominant	--	--	--	--	No	SMYD3	ENSG00000185420	Intronic	1q44	1:245838224	1	245838224	No	No	0.03	Linear	OR	1.12								Adjusted for sex, age and cohort status	Both	67.1 (Mean)	Jacobs et al., 2014	Intrinsic and extrinsic risk factors for sagging eyelids	5578	The Netherlands, Rotterdam	Rotterdam Study	Discovery
A	A7	Sagging	Moderate Sagging Eyelids	Eyelids	Eyelid(s)	rs10754477	single				A	0.29	Additive	--	--	--	--	No	SMYD3	ENSG00000185420	Intronic	1q44	1:245838224	1	245838224	No	No	1.4e-05	Linear	OR	1.3								Adjusted for sex, age and cohort status	Both	67.1 (Mean)	Jacobs et al., 2014	Intrinsic and extrinsic risk factors for sagging eyelids	5578	The Netherlands, Rotterdam	Rotterdam Study	Discovery
A	A7	Sagging	Moderate Sagging Eyelids	Eyelids	Eyelid(s)	rs10754477	single				A	0.29	Dominant	--	--	--	--	No	SMYD3	ENSG00000185420	Intronic	1q44	1:245838224	1	245838224	No	No	1.5e-05	Linear	OR	1.4								Adjusted for sex, age and cohort status	Both	67.1 (Mean)	Jacobs et al., 2014	Intrinsic and extrinsic risk factors for sagging eyelids	5578	The Netherlands, Rotterdam	Rotterdam Study	Discovery
A	A7	Sagging	Severe Sagging Eyelids	Eyelids	Eyelid(s)	rs10754477	single				A	0.29	Additive	--	--	--	--	No	SMYD3	ENSG00000185420	Intronic	1q44	1:245838224	1	245838224	No	No	0.0045	Linear	OR	1.3								Adjusted for sex, age and cohort status	Both	67.1 (Mean)	Jacobs et al., 2014	Intrinsic and extrinsic risk factors for sagging eyelids	5578	The Netherlands, Rotterdam	Rotterdam Study	Discovery
A	A7	Sagging	Severe Sagging Eyelids	Eyelids	Eyelid(s)	rs10754477	single				A	0.29	Dominant	--	--	--	--	No	SMYD3	ENSG00000185420	Intronic	1q44	1:245838224	1	245838224	No	No	0.0016	Linear	OR	1.46								Adjusted for sex, age and cohort status	Both	67.1 (Mean)	Jacobs et al., 2014	Intrinsic and extrinsic risk factors for sagging eyelids	5578	The Netherlands, Rotterdam	Rotterdam Study	Discovery
A	A7	Sagging	Sagging Eyelids	Eyelids	Eyelid(s)	rs10754477	single				A	0.29	Additive	--	--	--	--	No	SMYD3	ENSG00000185420	Intronic	1q44	1:245838224	1	245838224	Yes	No	4.8e-06	Linear	OR	1.08329								Adjusted for age, sex and the 4 genetic principal components	Both	67.1 (Mean)	Jacobs et al., 2014	Intrinsic and extrinsic risk factors for sagging eyelids	5578	The Netherlands, Rotterdam	Rotterdam Study	Discovery	This is one of the 28 SNPs that the authors identified to have suggestive evidence of association (p< 5*10^-6) according to their meta-analysis of the RS and TwinsUK study under the additive allele effect model.
A	A7	Sagging	Sagging Eyelids	Eyelids	Eyelid(s)	rs10754477	single				A	0.29	Dominant	--	--	--	--	No	SMYD3	ENSG00000185420	Intronic	1q44	1:245838224	1	245838224	Yes	No	2.7e-06	Linear	OR	1.11628								Adjusted for age, sex and the 4 genetic principal components	Both	67.1 (Mean)	Jacobs et al., 2014	Intrinsic and extrinsic risk factors for sagging eyelids	5578	The Netherlands, Rotterdam	Rotterdam Study	Discovery
A	A7	Sagging	Sagging Eyelids	Eyelids	Eyelid(s)	rs10754477	single				A		Additive	--	--	--	--	No	SMYD3	ENSG00000185420	Intronic	1q44	1:245838224	1	245838224	No	No	0.32	Linear	OR	1.04081								Adjusted for age, sex and the 4 genetic principal components	Both	53.1 (Mean)	Jacobs et al., 2014	Intrinsic and extrinsic risk factors for sagging eyelids	2186	United Kingdom	TwinsUK Study	Validation	This is one of the 28 SNPs that the authors identified to have suggestive evidence of association (p< 5*10^-6) according to their meta-analysis of the RS and TwinsUK study under the additive allele effect model.
A	A7	Sagging	Sagging Eyelids	Eyelids	Eyelid(s)	rs10754477	single				A		Dominant	--	--	--	--	No	SMYD3	ENSG00000185420	Intronic	1q44	1:245838224	1	245838224	No	No	0.21	Linear	OR	1.06184								Adjusted for age, sex and the 4 genetic principal components	Both	53.1 (Mean)	Jacobs et al., 2014	Intrinsic and extrinsic risk factors for sagging eyelids	2186	United Kingdom	TwinsUK Study	Validation
A	A7	Sagging	Mild Sagging Eyelids	Eyelids	Eyelid(s)	rs10924350	single				T	0.29	Additive	--	--	--	--	No	SMYD3	ENSG00000185420	Intronic	1q44	1:245838864	1	245838864	No	No	0.03	Linear	OR	1.1								Adjusted for sex, age and cohort status	Both	67.1 (Mean)	Jacobs et al., 2014	Intrinsic and extrinsic risk factors for sagging eyelids	5578	The Netherlands, Rotterdam	Rotterdam Study	Discovery
A	A7	Sagging	Mild Sagging Eyelids	Eyelids	Eyelid(s)	rs10924350	single				T	0.29	Dominant	--	--	--	--	No	SMYD3	ENSG00000185420	Intronic	1q44	1:245838864	1	245838864	No	No	0.03	Linear	OR	1.13								Adjusted for sex, age and cohort status	Both	67.1 (Mean)	Jacobs et al., 2014	Intrinsic and extrinsic risk factors for sagging eyelids	5578	The Netherlands, Rotterdam	Rotterdam Study	Discovery
A	A7	Sagging	Moderate Sagging Eyelids	Eyelids	Eyelid(s)	rs10924350	single				T	0.29	Additive	--	--	--	--	No	SMYD3	ENSG00000185420	Intronic	1q44	1:245838864	1	245838864	No	No	1.4e-05	Linear	OR	1.3								Adjusted for sex, age and cohort status	Both	67.1 (Mean)	Jacobs et al., 2014	Intrinsic and extrinsic risk factors for sagging eyelids	5578	The Netherlands, Rotterdam	Rotterdam Study	Discovery
A	A7	Sagging	Moderate Sagging Eyelids	Eyelids	Eyelid(s)	rs10924350	single				T	0.29	Dominant	--	--	--	--	No	SMYD3	ENSG00000185420	Intronic	1q44	1:245838864	1	245838864	No	No	1.6e-05	Linear	OR	1.4								Adjusted for sex, age and cohort status	Both	67.1 (Mean)	Jacobs et al., 2014	Intrinsic and extrinsic risk factors for sagging eyelids	5578	The Netherlands, Rotterdam	Rotterdam Study	Discovery
A	A7	Sagging	Severe Sagging Eyelids	Eyelids	Eyelid(s)	rs10924350	single				T	0.29	Additive	--	--	--	--	No	SMYD3	ENSG00000185420	Intronic	1q44	1:245838864	1	245838864	No	No	0.004	Linear	OR	1.3								Adjusted for sex, age and cohort status	Both	67.1 (Mean)	Jacobs et al., 2014	Intrinsic and extrinsic risk factors for sagging eyelids	5578	The Netherlands, Rotterdam	Rotterdam Study	Discovery
A	A7	Sagging	Severe Sagging Eyelids	Eyelids	Eyelid(s)	rs10924350	single				T	0.29	Dominant	--	--	--	--	No	SMYD3	ENSG00000185420	Intronic	1q44	1:245838864	1	245838864	No	No	0.0013	Linear	OR	1.47								Adjusted for sex, age and cohort status	Both	67.1 (Mean)	Jacobs et al., 2014	Intrinsic and extrinsic risk factors for sagging eyelids	5578	The Netherlands, Rotterdam	Rotterdam Study	Discovery
A	A7	Sagging	Sagging Eyelids	Eyelids	Eyelid(s)	rs10924350	single				T	0.29	Additive	--	--	--	--	No	SMYD3	ENSG00000185420	Intronic	1q44	1:245838864	1	245838864	Yes	No	4.8e-06	Linear	OR	1.08329								Adjusted for age, sex and the 4 genetic principal components	Both	67.1 (Mean)	Jacobs et al., 2014	Intrinsic and extrinsic risk factors for sagging eyelids	5578	The Netherlands, Rotterdam	Rotterdam Study	Discovery	This is one of the 28 SNPs that the authors identified to have suggestive evidence of association (p< 5*10^-6) according to their meta-analysis of the RS and TwinsUK study under the additive allele effect model.
A	A7	Sagging	Sagging Eyelids	Eyelids	Eyelid(s)	rs10924350	single				T	0.29	Dominant	--	--	--	--	No	SMYD3	ENSG00000185420	Intronic	1q44	1:245838864	1	245838864	Yes	No	2.7e-06	Linear	OR	1.11628								Adjusted for age, sex and the 4 genetic principal components	Both	67.1 (Mean)	Jacobs et al., 2014	Intrinsic and extrinsic risk factors for sagging eyelids	5578	The Netherlands, Rotterdam	Rotterdam Study	Discovery
A	A7	Sagging	Sagging Eyelids	Eyelids	Eyelid(s)	rs10924350	single				T		Additive	--	--	--	--	No	SMYD3	ENSG00000185420	Intronic	1q44	1:245838864	1	245838864	No	No	0.3	Linear	OR	1.04081								Adjusted for age, sex and the 4 genetic principal components	Both	53.1 (Mean)	Jacobs et al., 2014	Intrinsic and extrinsic risk factors for sagging eyelids	2186	United Kingdom	TwinsUK Study	Validation	This is one of the 28 SNPs that the authors identified to have suggestive evidence of association (p< 5*10^-6) according to their meta-analysis of the RS and TwinsUK study under the additive allele effect model.
A	A7	Sagging	Sagging Eyelids	Eyelids	Eyelid(s)	rs10924350	single				T		Dominant	--	--	--	--	No	SMYD3	ENSG00000185420	Intronic	1q44	1:245838864	1	245838864	No	No	0.19	Linear	OR	1.07251								Adjusted for age, sex and the 4 genetic principal components	Both	53.1 (Mean)	Jacobs et al., 2014	Intrinsic and extrinsic risk factors for sagging eyelids	2186	United Kingdom	TwinsUK Study	Validation
A	A7	Sagging	Mild Sagging Eyelids	Eyelids	Eyelid(s)	rs10924351	single				T	0.29	Additive	--	--	--	--	No	SMYD3	ENSG00000185420	Intronic	1q44	1:245838901	1	245838901	No	No	0.03	Linear	OR	1.1								Adjusted for sex, age and cohort status	Both	67.1 (Mean)	Jacobs et al., 2014	Intrinsic and extrinsic risk factors for sagging eyelids	5578	The Netherlands, Rotterdam	Rotterdam Study	Discovery
[truncated: 10,077 more rows]
[truncated: 2 more columns]

## Sheet: S6 - Pleiotropic Genes
Gene ENSG ID	Gene Symbol	Biotype	Significant Associations with Phenotypes	Skin Colour Gene?	Gene in the chromosomal band 16q24.3?	Remarks
[truncated: 46 more rows]

[truncated: 6 more sheets: S7 - Pleiotropy of all genes, S8 - Pleiotropy of all SNPs, S9 - General Enrichment, S10 - Network Enrichment, S11 - Pleiotropic and Hub Genes, S12 - Skin Colour Genes]
